# Supplementary material for: 2-Chloro-5-(2-iodo­benzene­sulfonamido)­benzoic acid
Source: Acta Crystallogr Sect E Struct Rep Online. 2009 Jan 10;65(Pt 2):o281. doi: 10.1107/S1600536808043869 (PMC2968399; doi:10.1107/S1600536808043869)
Supplement: Supplementary file 1 [file e-65-0o281-sup1.cif]

##############################################################################
###                                                                        ###
###        Electronic paper (Acta Crystallographica Section E)             ###
###                                                                        ###
##############################################################################
#                                                                            #
# This CIF contains the data in a paper accepted for publication in Acta     #
# Crystallographica Section E. It conforms to the requirements of Notes      #
# for Authors for Section E, and has been peer reviewed under the auspices   #
# of the IUCr Commission on Journals.                                        #
#                                                                            #
# Full details of the Crystallographic Information File format               #
# are given in the paper "The Crystallographic Information File (CIF):       #
# a New Standard Archive File for Crystallography" by S. R. Hall, F. H.      #
# Allen and I. D. Brown [Acta Cryst. (1991), A47, 655-685].                  #
#                                                                            #
# The current version of the core CIF dictionary is obtainable from          #
# ftp://ftp.iucr.org/pub/cif_core.dic. The current version number is 2.4.    #
#                                                                            #
# Software is freely available for graphical display of the structure(s) in  #
# this CIF.  For information consult the CIF home page http://www.iucr.org/  #
# cif/home.html                                                              #
#                                                                            #
# This file may be used for bona fide research purposes within the           #
# scientific community so long as proper attribution is given to the journal # 
# article from which it was obtained.                                        #
#                                                                            #
##############################################################################
                                             
data_global
_audit_creation_method     ?
_journal_date_recd_electronic     2008-12-23
_journal_date_accepted     2008-12-24
_journal_name_full     'Acta Crystallographica, Section E'
_journal_year     2009
_journal_volume     65
_journal_issue      2
_journal_page_first     o281
_journal_page_last     o281
_journal_paper_category     QO
_journal_coeditor_code     HK2607
_publ_contact_author
;
Muhammad Nawaz Tahir
University of Sargodha,
Department of Physics,
Sargodha
Pakistan
;
_publ_contact_author_email     'dmntahir_uos@yahoo.com'
_publ_contact_author_fax     '0092 48 32 22 121'
_publ_contact_author_phone     '0092 48 92 30 170'
_publ_section_title
;
2-Chloro-5-(2-iodobenzenesulfonamido)benzoic acid
;
loop_
    _publ_author_name
    _publ_author_address
    'Arshad, Muhammad Nadeem'
;
Government College University,
Department of Chemistry,
Lahore
Pakistan
;
    'Tahir, M. Nawaz'
;
University of Sargodha,
Department of Physics,
Sagrodha
Pakistan
;
    'Khan, Islam Ullah'
;
Government College University,
Department of Chemistry,
Lahore
Pakistan
;
    'Siddiqui, Waseeq Ahmad'
;
University of Sargodha,
Department of Chemistry,
Sagrodha
Pakistan
;
    'Shafiq, Muhammad'
;
Government College University,
Department of Chemistry,
Lahore
Pakistan
;
data_I
_audit_creation_method     SHELXL-97
_chemical_name_systematic
;
2-Chloro-5-(2-iodobenzenesulfonamido)benzoic acid
;
_chemical_name_common     ?
_chemical_formula_moiety     'C13 H9 Cl I N O4 S'
_chemical_formula_sum     'C13 H9 Cl I N O4 S'
_chemical_formula_iupac     'C13 H9 Cl I N O4 S'
_chemical_formula_weight     437.62
_chemical_melting_point     ?
_symmetry_cell_setting     monoclinic
_symmetry_space_group_name_H-M     'C 2/c'
_symmetry_space_group_name_Hall     '-C 2yc'
loop_
    _symmetry_equiv_pos_site_id
    _symmetry_equiv_pos_as_xyz
    1 x,y,z
    2 -x,y,1/2-z
    3 -x,-y,-z
    4 x,-y,1/2+z
    5 1/2+x,1/2+y,z
    6 1/2-x,1/2+y,1/2-z
    7 1/2-x,1/2-y,-z
    8 1/2+x,1/2-y,1/2+z
_cell_length_a     26.6375(9)
_cell_length_b     8.5532(2)
_cell_length_c     14.2696(5)
_cell_angle_alpha     90
_cell_angle_beta     111.923(2)
_cell_angle_gamma     90
_cell_volume     3016.03(17)
_cell_formula_units_Z     8
_cell_measurement_reflns_used     3738
_cell_measurement_theta_min     2.52
_cell_measurement_theta_max     28.26
_cell_measurement_temperature     296(2)
_exptl_crystal_description     needle
_exptl_crystal_colour     'light brown'
_exptl_crystal_size_max     0.25
_exptl_crystal_size_mid     0.12
_exptl_crystal_size_min     0.08
_exptl_crystal_density_diffrn     1.928
_exptl_crystal_density_meas     ?
_exptl_crystal_density_method     'not measured'
_exptl_crystal_F_000     1696
_exptl_absorpt_coefficient_mu     2.452
_exptl_absorpt_correction_type     multi-scan
_exptl_absorpt_process_details     '(SADABS; Bruker, 2005)'
_exptl_absorpt_correction_T_min     0.708
_exptl_absorpt_correction_T_max     0.819
_exptl_special_details
;
;
_diffrn_ambient_temperature     296(2)
_diffrn_radiation_type     MoK\a
_diffrn_radiation_wavelength     0.71073
_diffrn_radiation_source     'fine-focus sealed tube'
_diffrn_radiation_monochromator     graphite
_diffrn_measurement_device_type     'Bruker Kappa APEXII CCD'
_diffrn_measurement_method     \w
_diffrn_detector_area_resol_mean     7.40
_diffrn_reflns_number     16794
_diffrn_reflns_av_R_equivalents     0.0234
_diffrn_reflns_av_sigmaI/netI     0.0199
_diffrn_reflns_theta_min     2.52
_diffrn_reflns_theta_max     28.26
_diffrn_reflns_theta_full     28.26
_diffrn_measured_fraction_theta_max     0.998
_diffrn_measured_fraction_theta_full     0.998
_diffrn_reflns_limit_h_min     -34
_diffrn_reflns_limit_h_max     35
_diffrn_reflns_limit_k_min     -11
_diffrn_reflns_limit_k_max     11
_diffrn_reflns_limit_l_min     -18
_diffrn_reflns_limit_l_max     18
_diffrn_standards_number     0
_diffrn_standards_interval_count     ?
_diffrn_standards_interval_time     ?
_diffrn_standards_decay_%     ?
_refine_special_details
;
Refinement of <i>F</i>^2^ against ALL reflections. The weighted <i>R</i>-factor
<i>wR</i> and goodness of fit <i>S</i> are based on <i>F</i>^2^, conventional
<i>R</i>-factors <i>R</i> are based on <i>F</i>, with <i>F</i> set to zero for
negative <i>F</i>^2^. The threshold expression of <i>F</i>^2^ >
\s(<i>F</i>^2^) is used only for calculating <i>R</i>-factors(gt) <i>etc</i>.
and is not relevant to the choice of reflections for refinement.
<i>R</i>-factors based on <i>F</i>^2^ are statistically about twice as large
as those based on <i>F</i>, and <i>R</i>- factors based on ALL data will be
even larger.
;
_reflns_number_total     3738
_reflns_number_gt     2909
_reflns_threshold_expression     I>2\s(I)
_refine_ls_structure_factor_coef     Fsqd
_refine_ls_matrix_type     full
_refine_ls_R_factor_all     0.0404
_refine_ls_R_factor_gt     0.0256
_refine_ls_wR_factor_gt     0.0610
_refine_ls_wR_factor_ref     0.0694
_refine_ls_goodness_of_fit_ref     1.045
_refine_ls_restrained_S_all     1.045
_refine_ls_number_reflns     3738
_refine_ls_number_parameters     203
_refine_ls_number_restraints     0
_refine_ls_hydrogen_treatment     mixed
_refine_ls_weighting_scheme     calc
_refine_ls_weighting_details
         'calc w=1/[\s^2^(Fo^2^)+(0.0301P)^2^+3.5121P] where P=(Fo^2^+2Fc^2^)/3'
_atom_sites_solution_hydrogens     geom
_atom_sites_solution_primary     direct
_atom_sites_solution_secondary     difmap
_refine_ls_shift/su_max     0.002
_refine_ls_shift/su_mean     0.000
_refine_diff_density_max     0.543
_refine_diff_density_min     -0.310
_refine_ls_extinction_method     none
_refine_ls_extinction_coef     ?
loop_
    _atom_type_symbol
    _atom_type_description
    _atom_type_scat_dispersion_real
    _atom_type_scat_dispersion_imag
    _atom_type_scat_source
    S S 0.1246 0.1234 'International Tables Vol C Tables 4.2.6.8 and 6.1.1.4'
    O O 0.0106 0.0060 'International Tables Vol C Tables 4.2.6.8 and 6.1.1.4'
    N N 0.0061 0.0033 'International Tables Vol C Tables 4.2.6.8 and 6.1.1.4'
    I I -0.4742 1.8119 'International Tables Vol C Tables 4.2.6.8 and 6.1.1.4'
    Cl Cl 0.1484 0.1585 'International Tables Vol C Tables 4.2.6.8 and 6.1.1.4'
    H H 0.0000 0.0000 'International Tables Vol C Tables 4.2.6.8 and 6.1.1.4'
    C C 0.0033 0.0016 'International Tables Vol C Tables 4.2.6.8 and 6.1.1.4'
_computing_data_collection     'APEX2 (Bruker, 2007)'
_computing_cell_refinement     'SAINT (Bruker, 2007)'
_computing_data_reduction     'SAINT (Bruker, 2007)'
_computing_structure_solution     'SHELXS97 (Sheldrick, 2008)'
_computing_structure_refinement     'SHELXL97 (Sheldrick, 2008)'
_computing_molecular_graphics
                  'ORTEP-3 for Windows (Farrugia, 1997) and PLATON (Spek, 2003)'
_computing_publication_material
;
WinGX (Farrugia, 1999) and PLATON (Spek, 2003)
;
loop_
    _atom_site_type_symbol
    _atom_site_label
    _atom_site_fract_x
    _atom_site_fract_y
    _atom_site_fract_z
    _atom_site_U_iso_or_equiv
    _atom_site_thermal_displace_type
    _atom_site_calc_flag
    _atom_site_refinement_flags
    _atom_site_occupancy
    I I1A 0.12215(4) 0.55411(16) 0.41289(12) 0.0562(2) Uani . . 0.750
    I I1B 0.12364(17) 0.5371(5) 0.4021(4) 0.0789(10) Uani . . 0.250
    Cl Cl1 -0.04930(3) 1.21242(9) 0.10878(7) 0.0669(3) Uani . . 1.000
    S S1 0.16694(2) 0.68574(6) 0.21704(5) 0.0391(2) Uani . . 1.000
    O O1 0.18866(8) 0.7712(2) 0.15530(16) 0.0565(7) Uani . . 1.000
    O O2 0.18272(7) 0.52454(19) 0.23828(15) 0.0482(6) Uani . . 1.000
    O O3 0.13053(10) 1.2455(2) 0.1957(2) 0.0776(9) Uani . . 1.000
    O O4 0.05294(9) 1.3743(2) 0.13943(18) 0.0690(8) Uani . . 1.000
    N N1 0.10171(8) 0.6828(2) 0.16552(17) 0.0441(7) Uani . . 1.000
    C C1 0.18390(9) 0.7924(3) 0.33142(18) 0.0361(7) Uani . . 1.000
    C C2 0.16797(10) 0.7500(3) 0.4100(2) 0.0418(8) Uani . . 1.000
    C C3 0.18262(12) 0.8446(4) 0.4949(2) 0.0556(10) Uani . . 1.000
    C C4 0.21208(13) 0.9786(4) 0.5010(3) 0.0624(11) Uani . . 1.000
    C C5 0.22800(12) 1.0202(3) 0.4236(3) 0.0578(10) Uani . . 1.000
    C C6 0.21433(10) 0.9275(3) 0.3391(2) 0.0453(8) Uani . . 1.000
    C C7 0.06742(10) 0.8137(2) 0.15009(18) 0.0371(7) Uani . . 1.000
    C C8 0.08656(10) 0.9658(2) 0.15617(19) 0.0402(7) Uani . . 1.000
    C C9 0.05220(10) 1.0940(3) 0.14506(18) 0.0394(7) Uani . . 1.000
    C C10 -0.00221(11) 1.0655(3) 0.12406(19) 0.0436(8) Uani . . 1.000
    C C11 -0.02139(11) 0.9137(3) 0.1157(2) 0.0490(8) Uani . . 1.000
    C C12 0.01314(10) 0.7883(3) 0.1292(2) 0.0451(8) Uani . . 1.000
    C C13 0.07726(12) 1.2528(3) 0.1587(2) 0.0456(8) Uani . . 1.000
    H H1 0.08656 0.59352 0.14579 0.0529 Uiso . . 1.000
    H H3 0.17239 0.81700 0.54829 0.0667 Uiso . . 1.000
    H H3O 0.1464(16) 1.322(5) 0.207(3) 0.0931 Uiso . . 1.000
    H H4 0.22130 1.04151 0.55811 0.0749 Uiso . . 1.000
    H H5 0.24800 1.11102 0.42821 0.0695 Uiso . . 1.000
    H H6 0.22545 0.95503 0.28681 0.0544 Uiso . . 1.000
    H H8 0.12289 0.98281 0.16784 0.0482 Uiso . . 1.000
    H H11 -0.05802 0.89606 0.10069 0.0588 Uiso . . 1.000
    H H12 -0.00012 0.68681 0.12427 0.0541 Uiso . . 1.000
loop_
    _atom_site_aniso_label
    _atom_site_aniso_U_11
    _atom_site_aniso_U_22
    _atom_site_aniso_U_33
    _atom_site_aniso_U_12
    _atom_site_aniso_U_13
    _atom_site_aniso_U_23
    I1A 0.0535(3) 0.0462(3) 0.0796(5) -0.0084(2) 0.0373(3) 0.0109(4)
    I1B 0.106(2) 0.0709(18) 0.0809(13) -0.0395(13) 0.0591(12) -0.0108(9)
    Cl1 0.0705(5) 0.0508(4) 0.0822(5) 0.0268(3) 0.0318(4) 0.0054(4)
    S1 0.0453(3) 0.0250(3) 0.0528(4) 0.0010(2) 0.0250(3) -0.0009(2)
    O1 0.0748(13) 0.0452(10) 0.0659(13) -0.0060(9) 0.0452(11) -0.0017(9)
    O2 0.0482(10) 0.0272(8) 0.0719(13) 0.0059(7) 0.0255(9) -0.0022(8)
    O3 0.0640(15) 0.0245(9) 0.140(2) -0.0043(9) 0.0331(15) -0.0062(11)
    O4 0.0735(14) 0.0240(9) 0.0982(17) 0.0068(9) 0.0190(12) 0.0050(9)
    N1 0.0451(11) 0.0202(8) 0.0602(14) 0.0000(8) 0.0119(10) -0.0022(8)
    C1 0.0333(11) 0.0271(10) 0.0489(14) 0.0007(8) 0.0166(10) 0.0000(9)
    C2 0.0379(13) 0.0389(12) 0.0531(15) 0.0018(10) 0.0221(11) 0.0042(11)
    C3 0.0577(17) 0.0623(18) 0.0538(17) 0.0023(14) 0.0290(14) -0.0012(13)
    C4 0.0660(19) 0.0542(17) 0.0633(19) -0.0021(14) 0.0198(16) -0.0204(14)
    C5 0.0598(18) 0.0364(14) 0.073(2) -0.0110(12) 0.0200(16) -0.0077(13)
    C6 0.0444(14) 0.0344(12) 0.0583(16) -0.0061(10) 0.0205(12) 0.0012(11)
    C7 0.0459(13) 0.0241(10) 0.0378(12) 0.0028(9) 0.0115(10) 0.0001(9)
    C8 0.0458(13) 0.0255(10) 0.0476(14) 0.0015(9) 0.0155(11) 0.0015(9)
    C9 0.0551(15) 0.0246(10) 0.0376(13) 0.0035(9) 0.0163(11) 0.0014(9)
    C10 0.0545(15) 0.0362(12) 0.0398(13) 0.0129(10) 0.0172(11) 0.0012(10)
    C11 0.0456(14) 0.0440(14) 0.0541(16) 0.0017(11) 0.0147(12) -0.0001(12)
    C12 0.0465(14) 0.0310(11) 0.0539(15) -0.0024(10) 0.0143(12) 0.0006(10)
    C13 0.0632(17) 0.0253(11) 0.0490(15) 0.0040(10) 0.0218(13) 0.0007(10)
_geom_special_details
;
Bond distances, angles <i>etc</i>. have been calculated using the rounded
fractional coordinates. All su's are estimated from the variances of the
(full) variance-covariance matrix. The cell e.s.d.'s are taken into account in
the estimation of distances, angles and torsion angles
;
loop_
    _geom_bond_atom_site_label_1
    _geom_bond_atom_site_label_2
    _geom_bond_site_symmetry_1
    _geom_bond_site_symmetry_2
    _geom_bond_distance
    _geom_bond_publ_flag
    I1A C2 . . 2.082(3) no
    I1B C2 . . 2.150(5) no
    Cl1 C10 . . 1.731(3) no
    S1 O1 . . 1.423(2) no
    S1 O2 . . 1.4403(17) no
    S1 N1 . . 1.614(2) no
    S1 C1 . . 1.775(3) no
    O3 C13 . . 1.318(4) no
    O4 C13 . . 1.201(3) no
    O3 H3O . . 0.76(4) no
    N1 C7 . . 1.409(3) no
    N1 H1 . . 0.8600 no
    C1 C6 . . 1.392(4) no
    C1 C2 . . 1.387(4) no
    C2 C3 . . 1.386(4) no
    C3 C4 . . 1.373(5) no
    C4 C5 . . 1.370(5) no
    C5 C6 . . 1.374(4) no
    C7 C12 . . 1.380(4) no
    C7 C8 . . 1.388(3) no
    C8 C9 . . 1.399(3) no
    C9 C10 . . 1.388(4) no
    C9 C13 . . 1.494(4) no
    C10 C11 . . 1.384(4) no
    C11 C12 . . 1.379(4) no
    C3 H3 . . 0.9300 no
    C4 H4 . . 0.9300 no
    C5 H5 . . 0.9300 no
    C6 H6 . . 0.9300 no
    C8 H8 . . 0.9300 no
    C11 H11 . . 0.9300 no
    C12 H12 . . 0.9300 no
loop_
    _geom_contact_atom_site_label_1
    _geom_contact_atom_site_label_2
    _geom_contact_distance
    _geom_contact_site_symmetry_1
    _geom_contact_site_symmetry_2
    _geom_contact_publ_flag
    I1A O2 3.446(2) . . no
    I1A N1 3.540(3) . . no
    I1A Cl1 3.4575(16) . 2_545 no
    I1A C5 3.851(4) . 7_566 no
    I1B O2 3.271(6) . . no
    I1B N1 3.438(6) . . no
    I1B C5 3.835(6) . 7_566 no
    I1B Cl1 3.381(5) . 2_545 no
    I1A H12 3.2900 . 2_555 no
    I1A H11 3.3600 . 2_555 no
    Cl1 O4 2.939(3) . . no
    Cl1 I1A 3.4575(16) . 2_565 no
    Cl1 I1B 3.381(5) . 2_565 no
    Cl1 C7 3.549(3) . 3_575 no
    S1 H3O 3.15(4) . 1_545 no
    S1 H8 2.7800 . . no
    O1 C8 3.193(3) . . no
    O1 C4 3.293(4) . 4_574 no
    O2 O3 2.714(3) . 1_545 no
    O2 I1B 3.271(6) . . no
    O2 I1A 3.446(2) . . no
    O2 C6 3.419(3) . 6_545 no
    O3 O2 2.714(3) . 1_565 no
    O4 N1 2.903(3) . 1_565 no
    O4 Cl1 2.939(3) . . no
    O1 H8 2.5700 . . no
    O1 H4 2.4800 . 4_574 no
    O1 H6 2.3600 . . no
    O1 H5 2.7600 . 6_545 no
    O2 H6 2.6700 . 6_545 no
    O2 H3O 1.95(4) . 1_545 no
    O3 H3 2.7800 . 4_574 no
    O3 H8 2.2800 . . no
    O4 H1 2.0700 . 1_565 no
    N1 I1A 3.540(3) . . no
    N1 I1B 3.438(6) . . no
    N1 O4 2.903(3) . 1_545 no
    C1 C8 3.215(3) . . no
    C2 C4 3.552(5) . 7_566 no
    C4 C2 3.552(5) . 7_566 no
    C4 O1 3.293(4) . 4_575 no
    C5 I1A 3.851(4) . 7_566 no
    C5 I1B 3.835(6) . 7_566 no
    C6 C8 3.445(4) . . no
    C6 O2 3.419(3) . 6_555 no
    C7 Cl1 3.549(3) . 3_575 no
    C8 O1 3.193(3) . . no
    C8 C6 3.445(4) . . no
    C8 C1 3.215(3) . . no
    C9 C11 3.499(4) . 3_575 no
    C10 C10 3.552(4) . 2_555 no
    C11 C11 3.568(4) . 2_555 no
    C11 C9 3.499(4) . 3_575 no
    C1 H8 2.8100 . . no
    C6 H8 2.7700 . . no
    C13 H1 2.9400 . 1_565 no
    H1 O4 2.0700 . 1_545 no
    H1 C13 2.9400 . 1_545 no
    H1 H12 2.3500 . . no
    H3 O3 2.7800 . 4_575 no
    H3O S1 3.15(4) . 1_565 no
    H3O O2 1.95(4) . 1_565 no
    H4 O1 2.4800 . 4_575 no
    H5 O1 2.7600 . 6_555 no
    H6 O1 2.3600 . . no
    H6 O2 2.6700 . 6_555 no
    H8 S1 2.7800 . . no
    H8 O1 2.5700 . . no
    H8 O3 2.2800 . . no
    H8 C1 2.8100 . . no
    H8 C6 2.7700 . . no
    H11 I1A 3.3600 . 2_555 no
    H12 H1 2.3500 . . no
    H12 I1A 3.2900 . 2_555 no
loop_
    _geom_angle_atom_site_label_1
    _geom_angle_atom_site_label_2
    _geom_angle_atom_site_label_3
    _geom_angle_site_symmetry_1
    _geom_angle_site_symmetry_2
    _geom_angle_site_symmetry_3
    _geom_angle
    _geom_angle_publ_flag
    O1 S1 O2 . . . 117.89(12) no
    O1 S1 N1 . . . 110.08(12) no
    O1 S1 C1 . . . 106.41(12) no
    O2 S1 N1 . . . 105.12(11) no
    O2 S1 C1 . . . 110.15(12) no
    N1 S1 C1 . . . 106.73(12) no
    C13 O3 H3O . . . 118(3) no
    S1 N1 C7 . . . 125.69(16) no
    C7 N1 H1 . . . 117.00 no
    S1 N1 H1 . . . 117.00 no
    S1 C1 C6 . . . 116.10(19) no
    S1 C1 C2 . . . 124.0(2) no
    C2 C1 C6 . . . 119.9(2) no
    I1A C2 C1 . . . 125.8(2) no
    I1A C2 C3 . . . 115.4(2) no
    C1 C2 C3 . . . 118.9(3) no
    I1B C2 C1 . . . 120.5(2) no
    I1B C2 C3 . . . 120.7(3) no
    C2 C3 C4 . . . 120.7(3) no
    C3 C4 C5 . . . 120.5(3) no
    C4 C5 C6 . . . 119.8(3) no
    C1 C6 C5 . . . 120.3(3) no
    C8 C7 C12 . . . 119.5(2) no
    N1 C7 C8 . . . 122.2(2) no
    N1 C7 C12 . . . 118.31(19) no
    C7 C8 C9 . . . 121.2(3) no
    C8 C9 C10 . . . 118.2(2) no
    C8 C9 C13 . . . 117.2(2) no
    C10 C9 C13 . . . 124.6(2) no
    Cl1 C10 C9 . . . 123.3(2) no
    Cl1 C10 C11 . . . 116.3(2) no
    C9 C10 C11 . . . 120.4(3) no
    C10 C11 C12 . . . 120.8(3) no
    C7 C12 C11 . . . 119.9(2) no
    O3 C13 O4 . . . 122.7(3) no
    O3 C13 C9 . . . 111.8(2) no
    O4 C13 C9 . . . 125.5(3) no
    C2 C3 H3 . . . 120.00 no
    C4 C3 H3 . . . 120.00 no
    C3 C4 H4 . . . 120.00 no
    C5 C4 H4 . . . 120.00 no
    C4 C5 H5 . . . 120.00 no
    C6 C5 H5 . . . 120.00 no
    C1 C6 H6 . . . 120.00 no
    C5 C6 H6 . . . 120.00 no
    C7 C8 H8 . . . 119.00 no
    C9 C8 H8 . . . 119.00 no
    C10 C11 H11 . . . 120.00 no
    C12 C11 H11 . . . 120.00 no
    C7 C12 H12 . . . 120.00 no
    C11 C12 H12 . . . 120.00 no
loop_
    _geom_torsion_atom_site_label_1
    _geom_torsion_atom_site_label_2
    _geom_torsion_atom_site_label_3
    _geom_torsion_atom_site_label_4
    _geom_torsion_site_symmetry_1
    _geom_torsion_site_symmetry_2
    _geom_torsion_site_symmetry_3
    _geom_torsion_site_symmetry_4
    _geom_torsion
    _geom_torsion_publ_flag
    O1 S1 N1 C7 . . . . -65.6(2) no
    O2 S1 N1 C7 . . . . 166.5(2) no
    C1 S1 N1 C7 . . . . 49.5(2) no
    O1 S1 C1 C2 . . . . 177.4(2) no
    O1 S1 C1 C6 . . . . -1.6(2) no
    O2 S1 C1 C2 . . . . -53.8(3) no
    O2 S1 C1 C6 . . . . 127.3(2) no
    N1 S1 C1 C2 . . . . 59.8(3) no
    N1 S1 C1 C6 . . . . -119.1(2) no
    S1 N1 C7 C8 . . . . 15.6(4) no
    S1 N1 C7 C12 . . . . -163.8(2) no
    S1 C1 C2 I1A . . . . 0.7(4) no
    S1 C1 C2 C3 . . . . -178.5(2) no
    C6 C1 C2 I1A . . . . 179.6(2) no
    C6 C1 C2 C3 . . . . 0.4(4) no
    S1 C1 C6 C5 . . . . 178.0(2) no
    C2 C1 C6 C5 . . . . -0.9(4) no
    I1A C2 C3 C4 . . . . -178.9(3) no
    C1 C2 C3 C4 . . . . 0.4(5) no
    C2 C3 C4 C5 . . . . -0.7(5) no
    C3 C4 C5 C6 . . . . 0.1(5) no
    C4 C5 C6 C1 . . . . 0.7(5) no
    N1 C7 C8 C9 . . . . -177.1(2) no
    C12 C7 C8 C9 . . . . 2.3(4) no
    N1 C7 C12 C11 . . . . 178.7(2) no
    C8 C7 C12 C11 . . . . -0.7(4) no
    C7 C8 C9 C10 . . . . -2.3(4) no
    C7 C8 C9 C13 . . . . 176.6(2) no
    C8 C9 C10 Cl1 . . . . 179.79(19) no
    C8 C9 C10 C11 . . . . 0.8(4) no
    C13 C9 C10 Cl1 . . . . 1.0(4) no
    C13 C9 C10 C11 . . . . -178.1(2) no
    C8 C9 C13 O3 . . . . -10.3(3) no
    C8 C9 C13 O4 . . . . 170.0(3) no
    C10 C9 C13 O3 . . . . 168.5(3) no
    C10 C9 C13 O4 . . . . -11.2(4) no
    Cl1 C10 C11 C12 . . . . -178.3(2) no
    C9 C10 C11 C12 . . . . 0.8(4) no
    C10 C11 C12 C7 . . . . -0.8(4) no
loop_
    _geom_hbond_atom_site_label_D
    _geom_hbond_atom_site_label_H
    _geom_hbond_atom_site_label_A
    _geom_hbond_site_symmetry_A
    _geom_hbond_distance_DH
    _geom_hbond_distance_HA
    _geom_hbond_distance_DA
    _geom_hbond_angle_DHA
    _geom_hbond_publ_flag
    N1 H1 O4 1_545 0.86 2.07 2.903(3) 164 yes
    O3 H3O O2 1_565 0.76(4) 1.95(4) 2.714(3) 176(5) yes
    C4 H4 O1 4_575 0.93 2.48 3.293(4) 146 yes
    C6 H6 O1 . 0.93 2.36 2.792(3) 108 yes
    C8 H8 O1 . 0.93 2.57 3.193(3) 125 yes
    C8 H8 O3 . 0.93 2.28 2.631(3) 102 yes
