# Supplementary material for: 2-Chloro-5-(2-iodo­benzene­sulfonamido)­benzoic acid
Source: Acta Crystallogr Sect E Struct Rep Online. 2009 Jan 10;65(Pt 2):o281. doi: 10.1107/S1600536808043869 (PMC2968399; doi:10.1107/S1600536808043869)
Supplement: Supplementary file 2 [file e-65-0o281-Isup2.hkl]

#
# h,k,l, Fc-squared, Fo-squared, sigma(Fo-squared) and status flag
#
data_I
_shelx_title ' NT5_0m in C2/c'
_shelx_refln_list_code          4
_shelx_F_calc_maximum      861.97
_exptl_crystal_F_000      1696.00
_reflns_d_resolution_high  0.7507
 
loop_
 _symmetry_equiv_pos_as_xyz
 'x, y, z'
 '-x, y, -z+1/2'
 'x+1/2, y+1/2, z'
 '-x+1/2, y+1/2, -z+1/2'
 '-x, -y, -z'
 'x, -y, z-1/2'
 '-x+1/2, -y+1/2, -z'
 'x+1/2, -y+1/2, z-1/2'
 
_cell_length_a    26.6375
_cell_length_b     8.5532
_cell_length_c    14.2696
_cell_angle_alpha  90.000
_cell_angle_beta  111.923
_cell_angle_gamma  90.000
 
_shelx_F_squared_multiplier     1.000
 
loop_
 _refln_index_h
 _refln_index_k
 _refln_index_l
 _refln_F_squared_calc
 _refln_F_squared_meas
 _refln_F_squared_sigma
 _refln_observed_status
   4   0   0   119523.80   118884.70   1307.81 o
   6   0   0    10605.33    11978.99    116.34 o
   8   0   0     1081.70      801.51     20.97 o
  10   0   0      625.37      879.81     24.94 o
  12   0   0    35318.88    34192.24    376.37 o
  14   0   0     8781.77     8592.33    112.52 o
  16   0   0    40935.79    42262.38    699.91 o
  18   0   0    15447.04    15977.45    319.11 o
  20   0   0    14678.12    15373.66    249.79 o
  22   0   0       63.07       46.59     83.46 o
  24   0   0     6801.70     6900.66    188.11 o
  26   0   0       39.26       39.11     49.65 o
  28   0   0     2308.74     2353.63    117.28 o
  30   0   0      448.67      277.95     92.65 o
  32   0   0      230.43      247.07    101.47 o
   1   1   0    15849.81    16468.67    417.70 o
   3   1   0   109672.52   110372.70    670.39 o
   5   1   0   129334.07   131258.19    834.80 o
   7   1   0    84934.05    88584.73    608.76 o
   9   1   0     8865.18     8911.20     70.84 o
  11   1   0     6118.10     6327.31     60.32 o
  13   1   0    42918.32    44797.26    330.11 o
  15   1   0     2712.11     2516.85     39.70 o
  17   1   0    18765.44    18862.21    190.90 o
  19   1   0     3477.48     3423.33     59.82 o
  21   1   0     7214.15     7313.12    111.30 o
  23   1   0      478.31      551.85     55.61 o
  25   1   0     3549.00     3563.05     93.07 o
  27   1   0      320.35      296.78     50.14 o
  29   1   0      529.20      528.93     56.73 o
  31   1   0      154.54      107.66     52.47 o
   0   2   0     2052.46     2148.42     37.15 o
   2   2   0     7549.99     7983.30     59.89 o
   4   2   0    13064.04    13336.95     83.95 o
   6   2   0    14888.59    15885.16    107.00 o
   8   2   0   107308.96   110189.77    789.44 o
  10   2   0    14191.12    14434.55    114.56 o
  12   2   0    37052.43    37054.99    303.74 o
  14   2   0     1541.29     1784.75     36.45 o
  16   2   0     6627.94     6764.97     79.31 o
  18   2   0       48.32       21.01     19.63 o
  20   2   0     6409.05     6414.35     92.39 o
  22   2   0      265.53      296.19     30.13 o
  24   2   0     1118.15     1092.36    107.18 o
  26   2   0      585.37      571.61     55.67 o
  28   2   0      408.08      359.32     53.15 o
  30   2   0      525.05      517.25     60.47 o
  32   2   0      764.80      821.81     71.46 o
   1   3   0    16119.47    16428.38    138.62 o
   3   3   0     3336.87     3889.00     35.70 o
   5   3   0     5249.21     4879.05     43.18 o
   7   3   0     6078.77     6158.56     51.01 o
   9   3   0      410.45      234.82     11.29 o
  11   3   0     5213.45     4963.25     55.04 o
  13   3   0    23096.49    23070.12    209.55 o
  15   3   0    17761.68    17385.30    167.58 o
  17   3   0     7416.53     7280.72     91.26 o
  19   3   0     6334.50     6100.09     89.60 o
  21   3   0        2.85      -12.44     22.42 o
  23   3   0       20.69       21.16     29.96 o
  25   3   0        4.43      -39.96     39.96 o
  27   3   0       84.62      -17.36     41.70 o
  29   3   0      924.73      949.65     68.82 o
  31   3   0       15.60       51.47     69.12 o
   0   4   0    54919.54    56136.97    608.21 o
   2   4   0     4973.72     5944.19     62.03 o
   4   4   0    10624.43    11007.53     99.54 o
   6   4   0     1853.21     1990.00     29.28 o
   8   4   0     1832.99     1759.54     34.41 o
  10   4   0      308.95      350.04     20.14 o
  12   4   0     2401.20     2500.99     42.83 o
  14   4   0        0.14      -13.28     13.84 o
  16   4   0     1948.57     2078.09     63.98 o
  18   4   0      612.34      558.62     33.22 o
  20   4   0     2195.64     2287.91     60.18 o
  22   4   0      914.88     1011.15     44.77 o
  24   4   0      939.01      853.50     60.25 o
  26   4   0       13.34       -4.08     52.48 o
  28   4   0      107.10        4.54     52.44 o
  30   4   0        0.05      -39.88     54.84 o
   1   5   0     1242.91     1167.62     21.28 o
   3   5   0     4818.82     4569.50     57.28 o
   5   5   0      550.09      472.13     13.63 o
   7   5   0     8772.98     8972.09     77.08 o
   9   5   0       38.90       16.97     14.73 o
  11   5   0     2062.71     2067.80     36.06 o
  13   5   0     1443.71     1396.27     40.04 o
  15   5   0     1636.15     1585.76     41.83 o
  17   5   0      500.11      594.72     29.93 o
  19   5   0        6.96       27.12     25.43 o
  21   5   0      712.94      678.87     43.60 o
  23   5   0      294.40      358.24     55.93 o
  25   5   0        0.24        1.84     74.63 o
  27   5   0      318.76      371.92     64.89 o
  29   5   0      432.82      512.62     73.83 o
   0   6   0     3279.98     3377.56     51.67 o
   2   6   0     3852.73     3611.82     45.25 o
   4   6   0      278.10      282.29     26.59 o
   6   6   0      564.48      536.23     21.19 o
   8   6   0     5692.35     5341.14     56.46 o
  10   6   0      592.91      630.81     22.78 o
  12   6   0     7019.52     6967.43     89.69 o
  14   6   0        8.36      -31.60     31.60 o
  16   6   0     1155.05     1071.48     49.30 o
  18   6   0        3.90       -2.65     32.80 o
  20   6   0       99.17       73.96     30.90 o
  22   6   0      118.07      125.23     37.85 o
  24   6   0      407.70      313.84     60.53 o
  26   6   0      429.29      484.02     70.45 o
   1   7   0      556.70      595.32     30.20 o
   3   7   0     8288.19     8292.19     97.82 o
   5   7   0     9661.03     9479.80    110.79 o
   7   7   0     2521.96     2572.51     62.44 o
   9   7   0     7276.38     7239.98     98.85 o
  11   7   0        0.42      -20.88     20.88 o
  13   7   0      561.38      520.93     35.61 o
  15   7   0      223.50      165.04     30.06 o
  17   7   0      585.93      590.67     41.63 o
  19   7   0      258.99      267.05     35.59 o
  21   7   0     2991.07     3277.50    105.71 o
  23   7   0       81.02      125.47     42.24 o
  25   7   0      975.03     1051.73     83.65 o
   0   8   0    12358.67    11839.28    372.80 o
   2   8   0       34.29       25.53     25.08 o
   4   8   0     5790.66     5762.90     99.52 o
   6   8   0      164.04      187.26     26.73 o
   8   8   0     2648.83     2687.29    132.00 o
  10   8   0      857.09      688.00     46.03 o
  12   8   0      200.74      190.88     26.99 o
  14   8   0      659.01      587.96     38.40 o
  16   8   0      995.31      917.81     60.64 o
  18   8   0     2982.97     3018.02     81.36 o
  20   8   0      522.25      490.31     50.67 o
  22   8   0      852.24     1021.71     64.68 o
   1   9   0     4999.23     4763.32    153.88 o
   3   9   0     3008.12     2898.54     78.50 o
   5   9   0     1182.01     1186.10     56.79 o
   7   9   0     1594.00     1608.09     78.76 o
   9   9   0      802.13      800.55     61.31 o
  11   9   0      885.13      972.57     74.37 o
  13   9   0     3404.37     3324.07     85.45 o
  15   9   0       33.89       30.32     33.33 o
  17   9   0     1649.90     1661.54     72.08 o
  19   9   0       19.45       -6.22     39.61 o
   0  10   0      438.02      416.92    100.00 o
   2  10   0       18.56      -18.36     55.36 o
   4  10   0     2836.63     2847.63     82.26 o
   6  10   0      192.35      258.47     55.88 o
   8  10   0     3963.59     4085.05    128.35 o
  10  10   0      647.17      789.46    101.84 o
  12  10   0     1580.65     1377.11     90.08 o
  14  10   0       14.31      -36.34     72.06 o
   1  11   0       93.45        2.86     97.06 o
   3  11   0      113.20      154.42     95.59 o
   5  11   0      866.14      658.84    119.86 o
   7  11   0        4.12      -36.47     40.79 o
 -33   1   1       11.77      -58.97     58.97 o
 -31   1   1       32.18      -54.96     54.96 o
 -29   1   1       27.30       45.07     41.98 o
 -27   1   1       23.37       -5.11     35.55 o
 -25   1   1        0.90       20.05     32.75 o
 -23   1   1     1951.73     1838.34     48.65 o
 -21   1   1     9222.43     8689.33    103.08 o
 -19   1   1     1232.47     1320.50     44.10 o
 -17   1   1     6203.79     6537.87     74.63 o
 -15   1   1     9993.38    10555.22     94.72 o
 -13   1   1      527.46      501.81     19.68 o
 -11   1   1    53570.25    55456.31    421.29 o
  -9   1   1     2537.77     2602.56     28.78 o
  -7   1   1        3.31       -6.30      6.30 o
  -5   1   1      999.80     1027.48     13.57 o
  -3   1   1    60169.02    63781.98    493.55 o
  -1   1   1    27596.26    28723.37    660.02 o
   1   1   1     1019.67     1223.52     12.43 o
   3   1   1    68685.05    74733.18    461.05 o
   5   1   1    65059.43    69739.24    429.74 o
   7   1   1    15833.34    15483.31    101.55 o
   9   1   1        0.14       -7.75      7.75 o
  11   1   1    11283.44    12804.25    102.73 o
  13   1   1      124.73      155.14     11.76 o
  15   1   1      986.07      977.07     32.20 o
  17   1   1        1.18       -4.54     17.32 o
  19   1   1     2280.33     2451.08     54.52 o
  21   1   1      828.93      855.22     48.82 o
  23   1   1      442.81      486.60     42.26 o
  25   1   1        4.53       14.38     35.40 o
  27   1   1      121.80       80.08     44.77 o
  29   1   1       46.71        3.13     46.32 o
  31   1   1      403.32      469.12     74.68 o
 -32   2   1       52.86       29.79     50.16 o
 -30   2   1       59.84       54.69     46.74 o
 -28   2   1        0.39        5.00     42.70 o
 -26   2   1     1760.53     1852.50     83.58 o
 -24   2   1      496.07      464.02     30.93 o
 -22   2   1     1635.36     1693.83     46.41 o
 -20   2   1       80.46       21.45     25.61 o
 -18   2   1    17026.24    16773.27    189.37 o
 -16   2   1       26.86       16.31     13.33 o
 -14   2   1    34386.74    35184.91    291.07 o
 -12   2   1     1759.02     1769.59     29.15 o
 -10   2   1    14901.07    15389.43    115.05 o
  -8   2   1     4460.06     4506.83     41.29 o
  -6   2   1    10021.43    10784.96     77.00 o
  -4   2   1     1944.96     1895.26     18.82 o
  -2   2   1    18749.51    20757.28    144.06 o
   0   2   1    22234.38    22893.02    158.95 o
   2   2   1    25561.74    27412.60    185.40 o
   4   2   1    75287.19    80088.03    477.39 o
   6   2   1    28138.06    29165.21    190.63 o
   8   2   1    10026.36    10770.12     83.58 o
  10   2   1    13290.63    12589.40     98.01 o
  12   2   1       89.92       72.10     12.17 o
  14   2   1     2519.36     2340.00     38.52 o
  16   2   1     3317.07     3190.47     61.46 o
  18   2   1       32.40        3.77     22.11 o
  20   2   1     1336.46     1409.96     45.67 o
  22   2   1      226.67      144.20     38.21 o
  24   2   1     2433.87     2520.95     93.68 o
  26   2   1      606.96      661.16     57.56 o
  28   2   1      905.20     1042.25     70.69 o
  30   2   1      382.93      297.77     56.26 o
 -31   3   1     1052.07     1246.44    159.20 o
 -29   3   1      527.24      499.00     58.25 o
 -27   3   1     1307.88     1425.24     84.70 o
 -25   3   1     2207.78     2238.62     74.48 o
 -23   3   1      234.88      285.87     30.14 o
 -21   3   1     1691.50     1666.01     46.05 o
 -19   3   1      658.01      700.97     31.65 o
 -17   3   1      817.61      760.96     27.25 o
 -15   3   1     7128.19     7111.31     79.84 o
 -13   3   1    32822.24    33402.90    261.97 o
 -11   3   1     1923.38     2087.68     28.46 o
  -9   3   1    62127.45    65680.61    473.32 o
  -7   3   1      133.31      183.57     17.00 o
  -5   3   1    34543.75    34414.06    252.83 o
  -3   3   1    16423.95    17932.15    135.22 o
  -1   3   1    69271.26    69763.88    535.68 o
   1   3   1     4349.05     5076.19     43.09 o
   3   3   1    66856.14    67995.85    630.39 o
   5   3   1    24103.80    26627.16    175.50 o
   7   3   1     6686.05     6642.11     54.94 o
   9   3   1      290.03      373.99     23.80 o
  11   3   1    58504.90    59866.38    460.26 o
  13   3   1      182.41      159.56     16.02 o
  15   3   1    22585.36    22256.85    206.86 o
  17   3   1       36.39       32.15     19.40 o
  19   3   1     8455.41     8345.83    122.65 o
  21   3   1     1279.84     1278.25     53.07 o
  23   3   1     1914.13     1945.47     82.43 o
  25   3   1       26.03      -40.25     40.25 o
  27   3   1      776.91      742.61     64.63 o
  29   3   1      323.76      347.58     56.79 o
  31   3   1      191.78      175.74     99.27 o
 -30   4   1     1704.12     1726.27    108.63 o
 -28   4   1      171.57      147.43     58.75 o
 -26   4   1     4403.57     4530.11    124.25 o
 -24   4   1     1283.27     1277.08     51.05 o
 -22   4   1     4613.60     4556.52     86.77 o
 -20   4   1      949.44      799.77     38.08 o
 -18   4   1     4483.07     4496.89     73.34 o
 -16   4   1     7581.82     7390.19     90.69 o
 -14   4   1     5915.49     6079.89     64.97 o
 -12   4   1      909.21      877.57     19.71 o
 -10   4   1    36592.70    35314.27    261.09 o
  -8   4   1     3164.55     2676.22     34.18 o
  -6   4   1    74096.35    74736.48    565.39 o
  -4   4   1    14949.52    14660.24    118.68 o
  -2   4   1    42458.32    43923.98    337.20 o
   0   4   1     3362.21     3658.71     44.14 o
   2   4   1    29011.90    28897.46    251.44 o
   4   4   1       33.31       43.26      7.06 o
   6   4   1    56092.10    59276.06    450.26 o
   8   4   1    23491.32    23024.90    167.64 o
  10   4   1     2878.92     2820.04     33.75 o
  12   4   1    22559.57    23281.83    190.51 o
  14   4   1     4630.98     4798.47     61.47 o
  16   4   1    22600.55    22289.96    267.51 o
  18   4   1     9518.63     9266.13    133.95 o
  20   4   1     1796.21     1913.33     61.62 o
  22   4   1     3328.03     3210.24    102.11 o
  24   4   1      352.59      337.33     48.02 o
  26   4   1       80.79      -36.18     48.05 o
  28   4   1      136.32       93.57     68.75 o
  30   4   1        0.94       41.64     58.07 o
 -29   5   1     1724.91     1971.00    109.86 o
 -27   5   1      192.17      217.43     58.93 o
 -25   5   1      683.81      601.14     54.76 o
 -23   5   1     3963.01     3993.24     93.38 o
 -21   5   1     1875.36     1893.92     65.06 o
 -19   5   1     2926.40     2897.64     66.70 o
 -17   5   1     6711.81     6482.49    131.09 o
 -15   5   1      709.83      726.94     29.74 o
 -13   5   1    21268.49    20406.59    168.09 o
 -11   5   1     6334.54     6447.72     66.97 o
  -9   5   1    21789.15    21128.66    206.97 o
  -7   5   1    17549.34    17785.57    151.10 o
  -5   5   1    27437.00    26080.99    257.70 o
  -3   5   1     1838.10     1495.80     29.43 o
  -1   5   1    29168.23    29364.53    240.38 o
   1   5   1     4917.71     4996.29     63.40 o
   3   5   1    38484.09    40069.25    369.82 o
   5   5   1     9566.94     9738.57     89.68 o
   7   5   1    23321.38    23138.34    177.08 o
   9   5   1       70.24       87.70     11.45 o
  11   5   1    10088.24    10224.59    103.26 o
  13   5   1      356.19      395.70     19.32 o
  15   5   1     7335.56     7273.35    134.66 o
  17   5   1        0.40      -21.41     23.74 o
  19   5   1     9183.29     9177.63    174.41 o
  21   5   1       80.63       40.61     37.34 o
  23   5   1     2883.44     2771.30    116.53 o
  25   5   1       54.47       23.82     88.24 o
  27   5   1      219.05      101.18     56.34 o
 -28   6   1        1.80      -52.84     52.84 o
 -26   6   1     1255.73     1316.33     91.06 o
 -24   6   1     1001.19     1099.87     77.58 o
 -22   6   1     1048.57     1055.47     52.60 o
 -20   6   1      137.78      150.88     33.55 o
 -18   6   1    13832.64    13472.37    201.67 o
 -16   6   1      460.38      455.01     34.88 o
 -14   6   1    15616.55    14868.73    210.24 o
 -12   6   1     3046.69     2821.66     44.60 o
 -10   6   1     4289.71     4388.30     49.99 o
  -8   6   1     2074.95     1983.19     31.74 o
  -6   6   1     4290.28     4208.54     50.57 o
  -4   6   1     1656.06     1650.15     30.27 o
  -2   6   1    22264.03    21447.10    180.15 o
   0   6   1    18571.73    18689.96    180.88 o
   2   6   1    15504.01    14948.08    163.22 o
   4   6   1    17317.24    17686.32    191.96 o
   6   6   1     9755.16     9665.73     91.07 o
   8   6   1     1802.83     1775.62     30.92 o
  10   6   1    16970.19    16414.04    182.82 o
  12   6   1     3060.14     3036.76     61.83 o
  14   6   1     1634.62     1664.29     55.67 o
  16   6   1     2170.59     2202.32     70.47 o
  18   6   1       59.37      -17.53     34.17 o
  20   6   1      598.25      606.23     51.50 o
  22   6   1      417.73      466.19    105.38 o
  24   6   1      820.20      674.02     72.13 o
  26   6   1      892.03      938.34    128.68 o
 -25   7   1      477.45      425.31     66.01 o
 -23   7   1        0.42      -18.29     31.02 o
 -21   7   1     2825.60     2896.94     82.05 o
 -19   7   1       40.71       30.24     30.04 o
 -17   7   1     4945.24     4791.59     98.62 o
 -15   7   1     1775.40     1687.05     56.79 o
 -13   7   1     3659.62     3658.40     78.19 o
 -11   7   1     5268.66     4773.95     79.29 o
  -9   7   1     1324.10     1505.40     34.86 o
  -7   7   1      544.34      421.08     27.46 o
  -5   7   1    14491.44    14027.47    159.50 o
  -3   7   1     6072.37     5926.77     79.13 o
  -1   7   1    19014.38    18952.58    161.99 o
   1   7   1     7667.00     7727.01     87.21 o
   3   7   1     9101.56     8799.16     98.38 o
   5   7   1      247.66      218.43     23.95 o
   7   7   1     6218.40     6335.38     99.57 o
   9   7   1     3183.24     3012.76     50.72 o
  11   7   1     4829.90     4649.68     87.99 o
  13   7   1      203.95      155.70     29.06 o
  15   7   1     1245.86     1119.96     50.05 o
  17   7   1       22.81       24.44     46.32 o
  19   7   1      288.69      213.06     43.93 o
  21   7   1        0.03      -20.58     36.79 o
  23   7   1     1749.28     1732.16    112.87 o
  25   7   1       98.12       58.91     90.44 o
 -24   8   1       56.36       30.60     57.13 o
 -22   8   1      651.47      696.88     82.89 o
 -20   8   1     1243.14     1312.25     59.61 o
 -18   8   1      520.52      466.72     41.31 o
 -16   8   1     1350.99     1219.95     53.32 o
 -14   8   1      386.02      365.45     35.68 o
 -12   8   1      141.19       69.40     36.85 o
 -10   8   1     4660.46     4440.08     83.97 o
  -8   8   1      175.81      168.42     44.03 o
  -6   8   1      255.27      295.92     28.16 o
  -4   8   1      601.03      631.13     32.49 o
  -2   8   1       24.78       11.10     14.73 o
   0   8   1     1565.42     1515.10     41.12 o
   2   8   1     4524.23     4533.86     90.31 o
   4   8   1      316.06      282.98     46.08 o
   6   8   1     6651.33     6428.63    111.19 o
   8   8   1     1059.80      995.39     46.18 o
  10   8   1       22.84       62.62     22.27 o
  12   8   1       15.27      -23.14     23.14 o
  14   8   1       15.37       11.34     34.59 o
  16   8   1      102.60       83.09     36.14 o
  18   8   1     1000.42      915.39     57.67 o
  20   8   1      578.86      562.70     87.22 o
  22   8   1      156.66      116.45     52.34 o
 -19   9   1        5.81      -36.84     36.84 o
 -17   9   1       60.96       26.49     42.63 o
 -15   9   1      203.40      131.61     38.37 o
 -13   9   1     1287.48     1375.04     58.02 o
 -11   9   1      636.17      611.39     63.60 o
  -9   9   1      260.94      253.57     48.56 o
  -7   9   1        0.68      -63.24     63.24 o
  -5   9   1      444.71      408.17     70.96 o
  -3   9   1     2103.51     1947.29     62.61 o
  -1   9   1        1.05      -16.59     49.13 o
   1   9   1     1661.95     1644.09     84.73 o
   3   9   1       72.89       62.41     33.33 o
   5   9   1       20.41      -24.17     31.26 o
   7   9   1       83.61      112.64     44.05 o
   9   9   1        1.22       46.40     48.16 o
  11   9   1       35.26        1.39     46.66 o
  13   9   1        4.75        0.98     49.78 o
  15   9   1      974.45      905.77     55.09 o
  17   9   1       43.70       -0.30     37.27 o
  19   9   1      237.44      256.34     46.68 o
 -16  10   1       10.50      -31.64     54.91 o
 -14  10   1      439.23      382.05     63.74 o
 -12  10   1     1151.44     1214.55     84.27 o
 -10  10   1       28.76       47.57     46.69 o
  -8  10   1      343.49      342.43     66.55 o
  -6  10   1      121.39      127.73     41.70 o
  -4  10   1      560.06      519.54     48.84 o
  -2  10   1       71.62       63.02     58.46 o
   0  10   1      601.87      664.87     75.64 o
   2  10   1      270.93      353.74     37.59 o
   4  10   1      121.14       61.55     35.23 o
   6  10   1      858.70      861.53     59.38 o
   8  10   1       78.22       69.92     77.21 o
  10  10   1      100.08      171.30     52.64 o
  12  10   1      417.53      436.54     68.12 o
  14  10   1       54.12       -5.99     83.09 o
  -9  11   1       95.05       32.12     47.19 o
  -7  11   1      430.30      396.30     68.75 o
  -5  11   1       84.18       77.21     94.12 o
  -3  11   1      892.52      922.08    126.47 o
  -1  11   1      170.34      -20.59     84.56 o
   1  11   1      763.74      844.12     91.18 o
   3  11   1       60.39       14.42     62.09 o
   5  11   1       61.12        8.94     76.47 o
   7  11   1        2.08      -43.32     43.32 o
 -34   0   2       27.05       70.59     88.97 o
 -32   0   2     1595.85     1779.46    161.03 o
 -30   0   2      140.12      121.07     62.87 o
 -28   0   2     2687.18     2773.56    120.89 o
 -26   0   2      717.97      724.46    111.40 o
 -24   0   2     1543.46     1438.76     97.11 o
 -22   0   2     5964.51     5836.35    127.49 o
 -20   0   2     4248.43     3943.84     79.11 o
 -18   0   2     9941.25     9852.62    146.53 o
 -16   0   2    22079.59    21618.06    296.11 o
 -14   0   2    49324.65    48015.80    582.30 o
 -12   0   2    38998.22    40997.93    445.48 o
 -10   0   2   126571.52   130943.38   1260.88 o
  -8   0   2    30766.72    32242.89    318.59 o
  -6   0   2    10689.99    12063.78    136.61 o
  -4   0   2     8121.40     8910.65    126.94 o
  -2   0   2    26075.96    25982.38   1376.97 o
   0   0   2     1971.07     2159.67     36.21 o
   2   0   2    35098.61    36502.66    442.29 o
   4   0   2     3648.87     4322.26     56.36 o
   6   0   2    67723.48    70435.82    759.35 o
   8   0   2    32336.46    35025.35    384.43 o
  10   0   2    88937.75    90617.59   1083.52 o
  12   0   2    15318.46    15128.18    202.02 o
  14   0   2    16796.46    15897.48    313.71 o
  16   0   2      263.73      251.43     45.96 o
  18   0   2     5440.14     5195.79    147.60 o
  20   0   2       23.10       24.56     40.92 o
  22   0   2     4712.33     4713.78    148.18 o
  24   0   2        1.36       27.15     47.83 o
  26   0   2     1848.55     2007.78    110.41 o
  28   0   2       95.64      158.83     86.77 o
  30   0   2      925.90     1039.00    131.62 o
 -33   1   2       74.89       59.48    104.41 o
 -31   1   2     1126.52     1140.82     73.54 o
 -29   1   2      120.74       95.86     44.38 o
 -27   1   2     4054.06     3959.96     88.00 o
 -25   1   2      258.88      242.75     27.01 o
 -23   1   2     8760.82     8681.80    132.91 o
 -21   1   2      183.53      151.63     19.70 o
 -19   1   2    12148.95    12007.16    154.14 o
 -17   1   2     5018.24     5000.62     68.00 o
 -15   1   2    46725.77    47364.48    409.33 o
 -13   1   2     1755.80     1901.60     29.99 o
 -11   1   2    70128.63    70541.57    531.34 o
  -9   1   2      226.42      242.30     12.21 o
  -7   1   2   142294.80   145675.02    994.73 o
  -5   1   2      648.41      642.78     14.32 o
  -3   1   2    67032.17    69485.90    633.38 o
  -1   1   2     6768.08     7416.45     71.70 o
   1   1   2    31250.86    32179.97    260.28 o
   3   1   2    77314.13    81626.86    563.72 o
   5   1   2   166449.05   169323.30   1040.66 o
   7   1   2    19355.54    19770.13    132.41 o
   9   1   2    40243.31    40365.15    313.43 o
  11   1   2     2157.60     1859.66     27.79 o
  13   1   2    16207.30    17029.15    159.30 o
  15   1   2     2036.86     1958.47     39.61 o
  17   1   2     7715.82     7583.83    130.32 o
  19   1   2     1293.23     1216.05     55.62 o
  21   1   2     2978.99     3101.44     83.51 o
  23   1   2     2258.73     2356.84     76.22 o
  25   1   2     1285.89     1331.42    106.01 o
  27   1   2      845.07      888.74     84.35 o
  29   1   2      361.93      392.18     57.62 o
  31   1   2      196.11      158.24     93.02 o
 -32   2   2       11.24      -45.50     46.51 o
 -30   2   2     1307.48     1368.98     81.03 o
 -28   2   2      643.01      576.41     47.00 o
 -26   2   2      765.92      798.73     48.83 o
 -24   2   2     5627.62     5596.56     89.42 o
 -22   2   2     1815.33     1863.90     48.74 o
 -20   2   2    11493.79    11490.23    127.27 o
 -18   2   2    15478.12    15175.93    173.66 o
 -16   2   2       16.99      -11.04     11.79 o
 -14   2   2    11515.08    11431.15    106.01 o
 -12   2   2    15772.34    16502.11    135.69 o
 -10   2   2    55488.47    56699.05    428.55 o
  -8   2   2    51301.16    55158.20    416.23 o
  -6   2   2    71771.46    71687.90    492.99 o
  -4   2   2     7132.56     7285.75     63.93 o
  -2   2   2   113541.76   117298.58    941.64 o
   0   2   2    46811.50    48167.76    351.33 o
   2   2   2    50880.01    52678.06    350.97 o
   4   2   2    36957.39    36648.38    245.99 o
   6   2   2    50224.18    52447.63    379.77 o
   8   2   2     1507.35     1480.58     24.40 o
  10   2   2    35099.98    36545.05    299.42 o
  12   2   2      213.61      234.90     13.18 o
  14   2   2     2419.71     2581.00     54.26 o
  16   2   2     3196.70     3384.83     53.69 o
  18   2   2    15648.25    15733.21    198.04 o
  20   2   2        1.35      -10.62     27.44 o
  22   2   2     3886.62     3949.73    105.39 o
  24   2   2        6.86       14.37     42.29 o
  26   2   2      217.83      236.56     50.92 o
  28   2   2      135.20       29.12     47.34 o
  30   2   2       23.51      -49.66     49.66 o
 -31   3   2      815.30      764.23    115.44 o
 -29   3   2      246.94      168.02     39.43 o
 -27   3   2     3319.40     3302.97     92.33 o
 -25   3   2      267.78      288.62     44.08 o
 -23   3   2     2846.20     2769.37     65.57 o
 -21   3   2      152.61       66.24     34.42 o
 -19   3   2      418.12      441.89     24.91 o
 -17   3   2     1928.14     1819.55     52.39 o
 -15   3   2     7664.43     7701.14     77.72 o
 -13   3   2     2564.02     2327.80     30.72 o
 -11   3   2     3916.87     3976.65     42.57 o
  -9   3   2    10210.95     9755.24     87.15 o
  -7   3   2    27982.85    29962.55    231.41 o
  -5   3   2       65.00       19.65     11.42 o
  -3   3   2    90874.83    92313.41    640.87 o
  -1   3   2     3513.81     3797.18     33.50 o
   1   3   2    60842.13    61288.69    443.74 o
   3   3   2    17040.09    18442.63    146.65 o
   5   3   2    22326.05    24212.17    180.89 o
   7   3   2      527.94      433.08     13.86 o
   9   3   2     1314.77     1221.41     22.08 o
  11   3   2     1391.83     1374.21     30.74 o
  13   3   2     2577.94     2616.56     42.85 o
  15   3   2    12088.64    11855.54    168.97 o
  17   3   2      349.17      294.60     28.08 o
  19   3   2      887.13      881.22     38.12 o
  21   3   2     2131.17     2180.61     86.04 o
  23   3   2        1.04       -0.24     40.13 o
  25   3   2     1978.03     2080.42     89.08 o
  27   3   2       43.27       34.29     50.20 o
  29   3   2       86.24      -32.01     58.93 o
 -32   4   2       39.21      -74.27     74.27 o
 -30   4   2      173.34      188.81     64.47 o
 -28   4   2       72.39       58.29     38.23 o
 -26   4   2     1006.06     1024.31     52.95 o
 -24   4   2        0.03      -37.05     37.05 o
 -22   4   2       23.79       54.18     25.11 o
 -20   4   2       35.22        0.46     23.86 o
 -18   4   2      834.22      770.85     24.65 o
 -16   4   2     1803.64     1689.73     38.04 o
 -14   4   2     9720.92     9561.52     87.76 o
 -12   4   2      591.74      573.73     18.84 o
 -10   4   2     7314.11     7414.10     67.40 o
  -8   4   2      656.17      743.87     26.32 o
  -6   4   2     1430.11     1824.12     26.09 o
  -4   4   2      319.60      246.67     10.55 o
  -2   4   2     3467.28     3364.71     40.75 o
   0   4   2      243.73      335.93      9.90 o
   2   4   2     6562.53     6623.09     58.97 o
   4   4   2     3738.20     4087.60     41.62 o
   6   4   2      520.17      542.49     16.24 o
   8   4   2     6548.18     6776.98     58.43 o
  10   4   2      276.83      282.26     14.51 o
  12   4   2     5160.77     5122.82     68.26 o
  14   4   2     1398.65     1343.30     50.52 o
  16   4   2     5817.63     5661.76    105.70 o
  18   4   2      352.94      375.63     35.33 o
  20   4   2       24.65      -18.16     29.26 o
  22   4   2      258.41      248.04     52.92 o
  24   4   2      530.33      433.91     65.18 o
  26   4   2      156.60      207.28     59.92 o
  28   4   2       33.64       81.70     58.72 o
 -29   5   2        9.60      -75.74     75.74 o
 -27   5   2      565.70      648.47     55.56 o
 -25   5   2       37.27       55.42     31.89 o
 -23   5   2       40.69      105.00     32.72 o
 -21   5   2     1635.26     1533.36     58.33 o
 -19   5   2      720.45      673.32     36.09 o
 -17   5   2    11051.56    11005.27    122.43 o
 -15   5   2      341.21      289.59     16.78 o
 -13   5   2       97.00       63.69     15.94 o
 -11   5   2     1346.03     1327.07     28.78 o
  -9   5   2      175.28      122.93     12.81 o
  -7   5   2      193.33      169.97     20.72 o
  -5   5   2      717.42      850.26     20.37 o
  -3   5   2     9002.24     9053.86     87.69 o
  -1   5   2      320.89      363.91     20.94 o
   1   5   2     5058.33     5161.50     65.68 o
   3   5   2     2059.41     2222.75     26.95 o
   5   5   2     1483.93     1298.38     23.11 o
   7   5   2      139.35      166.96     16.44 o
   9   5   2     1157.39     1203.73     24.66 o
  11   5   2        4.92      -13.77     13.77 o
  13   5   2       91.77      112.06     20.57 o
  15   5   2     9472.61     9315.89    148.50 o
  17   5   2     1002.69      978.18     49.28 o
  19   5   2      534.52      533.44     47.02 o
  21   5   2      205.00       81.91     51.87 o
  23   5   2      257.72      277.00     60.73 o
  25   5   2       49.21       20.52     54.63 o
  27   5   2        0.49      -53.22     55.85 o
 -28   6   2      148.46       86.77     60.29 o
 -26   6   2       26.25       -8.13     40.48 o
 -24   6   2     1369.92     1490.35     63.53 o
 -22   6   2       68.33       26.58     36.16 o
 -20   6   2     3223.02     3237.11     82.28 o
 -18   6   2     1616.66     1512.43     56.68 o
 -16   6   2     1917.37     2121.29     63.96 o
 -14   6   2     3501.22     3121.49     62.18 o
 -12   6   2      467.97      429.21     25.37 o
 -10   6   2     1198.20     1345.01     30.49 o
  -8   6   2        4.78      -10.69     22.15 o
  -6   6   2     4254.73     4131.70     52.46 o
  -4   6   2     2603.72     2643.93     40.29 o
  -2   6   2     3358.37     3422.24     41.96 o
   0   6   2     1587.51     1488.56     46.50 o
   2   6   2     3249.40     3401.48     61.69 o
   4   6   2     1796.89     1879.09     39.10 o
   6   6   2        8.32       -1.08     11.25 o
   8   6   2        3.28        4.10     13.28 o
  10   6   2      615.85      577.69     27.91 o
  12   6   2     4737.70     4466.70     77.31 o
  14   6   2      878.85      905.86     52.24 o
  16   6   2     1285.34     1482.47    104.87 o
  18   6   2      619.79      707.41     51.99 o
  20   6   2      326.03      451.48     67.94 o
  22   6   2     1235.45     1295.09     98.90 o
  24   6   2        0.78      -75.47     85.66 o
  26   6   2       24.34      -52.27     52.27 o
 -27   7   2      120.77       86.63     55.90 o
 -25   7   2      239.38      284.46     49.38 o
 -23   7   2      788.13      863.38     51.06 o
 -21   7   2      245.72      250.88     37.24 o
 -19   7   2     3750.24     3688.66     87.48 o
 -17   7   2        1.12      -12.31     28.60 o
 -15   7   2     3332.35     3262.10     67.28 o
 -13   7   2      813.62      844.53     36.62 o
 -11   7   2     3408.08     3669.00     67.61 o
  -9   7   2      357.19      339.47     26.58 o
  -7   7   2     5204.10     4836.73     66.83 o
  -5   7   2     1196.41     1038.81     26.63 o
  -3   7   2     6404.99     6112.23     73.28 o
  -1   7   2       17.30      -10.89     15.48 o
   1   7   2     3473.91     3133.03     62.59 o
   3   7   2        1.70      -15.20     19.25 o
   5   7   2     2016.08     1885.40     58.96 o
   7   7   2     3870.91     3705.69     57.54 o
   9   7   2     2751.97     2766.46     59.94 o
  11   7   2     1077.07     1075.46     47.07 o
  13   7   2     1250.95     1192.12     57.02 o
  15   7   2      137.94      124.54     47.03 o
  17   7   2     1492.50     1541.20     69.44 o
  19   7   2      342.99      364.31     47.67 o
  21   7   2        9.93      -43.87     43.87 o
  23   7   2      256.69      177.67     58.94 o
 -24   8   2       36.28       27.57     41.66 o
 -22   8   2      264.41      227.62     42.03 o
 -20   8   2      595.44      681.50     46.63 o
 -18   8   2     3364.38     3336.86     84.43 o
 -16   8   2     2579.38     2710.78     73.24 o
 -14   8   2     8093.70     7544.86    128.71 o
 -12   8   2     4400.01     4311.94     78.47 o
 -10   8   2     2784.40     2664.89     57.11 o
  -8   8   2     5370.12     5475.02     90.95 o
  -6   8   2       64.02      104.51     18.04 o
  -4   8   2     3124.47     3002.98     47.54 o
  -2   8   2     1488.27     1444.10     41.10 o
   0   8   2        3.67      -18.04     18.04 o
   2   8   2     8085.46     7876.18    133.21 o
   4   8   2       12.67       -5.25     28.01 o
   6   8   2     4496.05     4505.39     96.01 o
   8   8   2      477.17      356.57     37.86 o
  10   8   2     4326.20     4492.17     98.23 o
  12   8   2     2024.56     1875.01     65.55 o
  14   8   2     3498.82     3487.16     96.61 o
  16   8   2     1086.29      956.47     81.24 o
  18   8   2      216.84      158.06     42.42 o
  20   8   2        9.29      -42.06     42.06 o
 -21   9   2       65.71       19.50     41.53 o
 -19   9   2      723.77      731.30     54.60 o
 -17   9   2       32.05        0.31     34.37 o
 -15   9   2     5056.90     5033.12    116.65 o
 -13   9   2      214.14      236.19     55.15 o
 -11   9   2     3322.01     3216.34     80.41 o
  -9   9   2       10.22      -32.44     40.36 o
  -7   9   2     1510.51     1497.74     65.22 o
  -5   9   2      460.34      397.02     38.06 o
  -3   9   2     2957.18     3046.13     86.07 o
  -1   9   2      476.40      426.70     33.57 o
   1   9   2     2204.49     2185.13     64.93 o
   3   9   2     3320.60     3348.79     82.61 o
   5   9   2      902.23      948.61     56.19 o
   7   9   2      894.06      981.06     57.60 o
   9   9   2     2745.96     2527.21    104.23 o
  11   9   2        4.98      -47.08     48.53 o
  13   9   2     1810.29     1905.06     67.68 o
  15   9   2      780.49      851.34     79.17 o
  17   9   2      128.25      124.54     41.62 o
 -16  10   2      545.71      581.13     72.94 o
 -14  10   2        5.21      -44.43     50.86 o
 -12  10   2      146.22       54.59     50.03 o
 -10  10   2     1227.58     1257.30     80.26 o
  -8  10   2        2.90       -5.79     39.72 o
  -6  10   2     3848.70     3853.02    113.67 o
  -4  10   2      332.55      327.21     93.38 o
  -2  10   2     2235.40     2188.29    162.50 o
   0  10   2      956.52      977.97    119.86 o
   2  10   2      731.95      773.48     52.40 o
   4  10   2      738.46      851.78     58.56 o
   6  10   2      382.25      374.50     46.48 o
   8  10   2       22.08       51.38     46.62 o
  10  10   2      779.88      746.69     72.49 o
  12  10   2      221.40      220.53     59.09 o
  14  10   2      745.38      782.37    130.15 o
  -9  11   2      136.01       50.11     51.10 o
  -7  11   2     2400.78     2252.26    180.15 o
  -5  11   2     1371.99     1489.01    153.68 o
  -3  11   2     1774.84     2082.41    170.59 o
  -1  11   2      104.34       89.71     88.97 o
   1  11   2     2104.39     2214.03    169.86 o
   3  11   2      376.67      439.55     51.47 o
   5  11   2     1533.57     1593.67     83.40 o
 -33   1   3      471.96      570.23     65.49 o
 -31   1   3      352.91      390.90     56.40 o
 -29   1   3      492.30      560.36     47.00 o
 -27   1   3       64.33       88.10     29.36 o
 -25   1   3      361.73      405.22     32.40 o
 -23   1   3      120.74       24.40     23.41 o
 -21   1   3      894.26      912.69     35.18 o
 -19   1   3     4152.12     3990.00     66.58 o
 -17   1   3      491.40      428.16     21.02 o
 -15   1   3     2637.03     2810.53     41.31 o
 -13   1   3     1556.84     1784.44     29.59 o
 -11   1   3       43.24       12.18      7.74 o
  -9   1   3    21699.57    21618.20    179.17 o
  -7   1   3    48313.47    50150.61    401.84 o
  -5   1   3    13725.88    15303.44    135.41 o
  -3   1   3     7648.34     8571.58     83.81 o
  -1   1   3     4359.87     4546.65     45.00 o
   1   1   3     3094.55     3715.54     39.18 o
   3   1   3     5568.84     5880.55     49.38 o
   5   1   3     4299.26     4278.29     41.01 o
   7   1   3      935.51     1206.01     32.51 o
   9   1   3    37249.23    38194.63    333.41 o
  11   1   3      267.62      214.00     13.29 o
  13   1   3     7356.37     7482.51    106.59 o
  15   1   3     2798.22     2666.76     58.79 o
  17   1   3      757.53      695.96     41.69 o
  19   1   3     2505.60     2307.79     84.06 o
  21   1   3     2051.41     1975.32     70.18 o
  23   1   3      219.30      224.58     40.23 o
  25   1   3        2.97       14.70     43.14 o
  27   1   3       22.17      -13.85     45.59 o
  29   1   3        0.41       18.32     62.87 o
 -34   2   3      147.34       98.62     55.11 o
 -32   2   3      670.52      618.58     63.30 o
 -30   2   3      624.54      797.14     54.02 o
 -28   2   3     1585.61     1726.52     70.15 o
 -26   2   3     1156.04     1145.19     48.36 o
 -24   2   3     1883.98     1955.76     52.03 o
 -22   2   3      541.10      493.91     26.88 o
 -20   2   3      462.09      398.13     35.45 o
 -18   2   3      125.02       44.68     24.01 o
 -16   2   3    11531.87    11017.56    111.10 o
 -14   2   3     2166.85     2085.52     31.61 o
 -12   2   3    24771.71    24769.80    227.51 o
 -10   2   3     2252.25     2634.68     31.63 o
  -8   2   3    37461.29    38735.73    331.00 o
  -6   2   3    16237.87    17534.19    154.07 o
  -4   2   3    45148.52    46750.62    425.82 o
  -2   2   3      976.02      993.66     15.77 o
   0   2   3    15776.15    16092.16    134.26 o
   2   2   3     1795.93     1706.05     22.62 o
   4   2   3     4572.98     4524.11     46.21 o
   6   2   3     3592.06     3519.77     35.75 o
   8   2   3    21236.03    21718.28    182.62 o
  10   2   3      247.77      241.14     15.83 o
  12   2   3    18910.55    19683.53    196.02 o
  14   2   3     1790.00     1734.23     40.25 o
  16   2   3     7319.81     7418.27     98.38 o
  18   2   3     1438.42     1457.00     63.68 o
  20   2   3      483.92      394.75     38.90 o
  22   2   3       57.93      -44.38     44.38 o
  24   2   3      251.49      245.63     58.42 o
  26   2   3      392.40      397.17     57.36 o
  28   2   3        3.30        5.87     48.69 o
 -33   3   3      498.64      638.48    172.80 o
 -31   3   3        6.35      -54.07     54.07 o
 -29   3   3     1785.53     1874.58     73.41 o
 -27   3   3      426.97      435.13     36.67 o
 -25   3   3     3024.91     3041.89     72.43 o
 -23   3   3      224.46      209.45     27.64 o
 -21   3   3    15084.55    15039.31    161.52 o
 -19   3   3     1716.31     1587.42     34.16 o
 -17   3   3    18829.07    18656.48    165.82 o
 -15   3   3     5039.24     4747.85     51.23 o
 -13   3   3    20517.06    20313.56    157.11 o
 -11   3   3    24207.14    24995.51    187.81 o
  -9   3   3     8589.67     8456.39     78.00 o
  -7   3   3       31.86       35.72     11.51 o
  -5   3   3    77652.61    81410.33    689.27 o
  -3   3   3    12691.70    12831.92    109.07 o
  -1   3   3    13368.31    12949.96    104.44 o
   1   3   3    38074.88    37777.35    289.68 o
   3   3   3     4194.37     4223.22     41.02 o
   5   3   3     8889.49     8474.82     74.16 o
   7   3   3    18371.37    19082.42    154.37 o
   9   3   3    12176.80    12461.70    112.00 o
  11   3   3     4816.62     4964.16     65.32 o
  13   3   3    15016.14    15070.03    158.07 o
  15   3   3       95.93      100.50     22.27 o
  17   3   3      360.48      392.43     27.21 o
  19   3   3        6.23      -11.62     35.43 o
  21   3   3      514.50      494.78     51.94 o
  23   3   3      216.45      150.98     46.28 o
  25   3   3     1416.72     1558.26     85.68 o
  27   3   3       60.22       -3.81     46.85 o
  29   3   3      461.22      506.92     92.65 o
 -32   4   3      175.76      106.66     64.42 o
 -30   4   3       17.22       14.39     53.66 o
 -28   4   3      837.31      741.33     57.91 o
 -26   4   3      295.17      282.34     37.28 o
 -24   4   3     9434.14     9425.77    163.68 o
 -22   4   3      829.22      832.46     39.58 o
 -20   4   3    14755.79    14531.51    169.80 o
 -18   4   3     5894.78     5977.22     72.03 o
 -16   4   3    18704.30    18508.44    174.02 o
 -14   4   3     5679.92     5742.69     62.63 o
 -12   4   3    18586.76    18478.45    151.37 o
 -10   4   3     3786.65     3801.33     43.89 o
  -8   4   3    61848.88    64049.69    544.53 o
  -6   4   3    21311.96    22707.13    200.78 o
  -4   4   3    35077.24    35199.77    366.40 o
  -2   4   3     5741.38     5434.40     54.38 o
   0   4   3    53726.35    53988.31    458.90 o
   2   4   3        8.20       13.37     10.38 o
   4   4   3    58433.20    58903.15    475.82 o
   6   4   3     3936.75     4173.58     44.82 o
   8   4   3    24538.64    24285.07    185.63 o
  10   4   3      593.09      578.95     22.43 o
  12   4   3      627.92      633.99     25.29 o
  14   4   3       90.09      -12.28     38.41 o
  16   4   3     1700.42     1710.95     52.24 o
  18   4   3     1531.10     1535.68     63.46 o
  20   4   3     4281.95     4235.37    117.83 o
  22   4   3     1727.84     1758.32     82.63 o
  24   4   3     1608.46     1642.87    123.90 o
  26   4   3      339.79      358.94     66.69 o
  28   4   3      422.46      407.42     72.34 o
 -31   5   3      112.41      101.11     61.60 o
 -29   5   3      694.71      763.19    125.74 o
 -27   5   3      855.85      867.71     51.49 o
 -25   5   3     2804.97     2916.93     81.05 o
 -23   5   3     1799.74     1692.00     62.23 o
 -21   5   3     9740.49     9751.72    159.59 o
 -19   5   3     5554.66     5532.65     92.76 o
 -17   5   3     8624.63     8523.34    100.33 o
 -15   5   3     3214.75     3119.84     42.56 o
 -13   5   3     9925.54    10030.03     97.24 o
 -11   5   3     6315.33     6313.70     69.34 o
  -9   5   3    10435.48    10595.70     97.22 o
  -7   5   3    32265.73    32014.09    389.30 o
  -5   5   3    10153.05    10622.25    117.55 o
  -3   5   3    35600.00    35840.66    359.96 o
  -1   5   3     8310.92     8164.52     89.80 o
   1   5   3    31095.31    30544.46    251.06 o
   3   5   3    14410.29    14231.04    124.74 o
   5   5   3    30725.29    30684.19    270.37 o
   7   5   3     6255.49     6119.92     61.55 o
   9   5   3     7450.38     7591.06     74.04 o
  11   5   3     2697.40     2591.91     41.77 o
  13   5   3     4425.05     4202.57     78.51 o
  15   5   3      655.88      578.08     35.44 o
  17   5   3     3917.11     3949.62    124.90 o
  19   5   3        9.28      -12.95     35.75 o
  21   5   3     3900.94     3751.28    240.82 o
  23   5   3        0.47      -49.55     49.55 o
  25   5   3      461.74      483.76     67.95 o
  27   5   3      849.32      870.39     85.91 o
 -28   6   3     2170.52     2372.23    162.50 o
 -26   6   3       13.21      -36.48     36.80 o
 -24   6   3     2005.76     2055.63     70.08 o
 -22   6   3        4.54      -27.05     27.05 o
 -20   6   3     1519.41     1351.64     56.96 o
 -18   6   3      494.98      504.83     45.70 o
 -16   6   3     4991.55     5122.59     85.05 o
 -14   6   3      208.04      229.40     30.88 o
 -12   6   3    25069.39    24666.73    260.33 o
 -10   6   3     2245.67     2199.42     55.06 o
  -8   6   3    20826.34    20757.54    192.81 o
  -6   6   3     4033.31     4071.96     59.73 o
  -4   6   3    22553.43    22413.98    232.86 o
  -2   6   3     1728.65     1884.55     46.81 o
   0   6   3    17465.64    16773.36    182.00 o
   2   6   3     3494.97     3441.53     43.12 o
   4   6   3     1728.01     1705.68     34.84 o
   6   6   3     2888.23     2814.98     38.94 o
   8   6   3     6909.36     6532.62     80.28 o
  10   6   3      162.46      204.76     25.38 o
  12   6   3    15227.05    14683.55    213.12 o
  14   6   3      193.21      212.80     32.88 o
  16   6   3     5785.81     5453.86    182.32 o
  18   6   3      592.96      587.70     50.46 o
  20   6   3      188.54      174.07     52.22 o
  22   6   3       16.65      -43.38     48.51 o
  24   6   3      360.33      405.34     66.78 o
 -27   7   3       54.21      -31.11     41.58 o
 -25   7   3     2054.28     1901.51    102.52 o
 -23   7   3      280.24      263.66     38.59 o
 -21   7   3       29.65        9.22     29.71 o
 -19   7   3      281.24      267.99     35.11 o
 -17   7   3        7.13      -25.21     25.21 o
 -15   7   3     6693.30     6460.34    101.84 o
 -13   7   3     3109.59     2974.86     61.63 o
 -11   7   3    13642.83    12902.56    165.81 o
  -9   7   3     4540.87     4511.05     66.11 o
  -7   7   3     2944.40     2799.55     48.33 o
  -5   7   3     6984.18     6975.97     80.55 o
  -3   7   3     3280.83     3291.76     46.60 o
  -1   7   3     7002.80     6907.31     95.17 o
   1   7   3      233.20      234.28     29.56 o
   3   7   3     1854.42     1761.10     56.32 o
   5   7   3    11044.03    10558.17    124.77 o
   7   7   3       93.21      100.95     16.85 o
   9   7   3     8344.74     7862.93    115.90 o
  11   7   3      398.00      385.31     30.78 o
  13   7   3     3161.84     3238.20    140.63 o
  15   7   3     1130.35     1112.46     60.57 o
  17   7   3      250.52      289.37     59.37 o
  19   7   3      899.60      928.09     64.68 o
  21   7   3       73.42      -30.75     47.84 o
  23   7   3       12.28      -50.45     50.45 o
 -24   8   3       54.07       -9.57     40.83 o
 -22   8   3        0.94       37.02     37.01 o
 -20   8   3     1678.92     1632.55     63.94 o
 -18   8   3      541.58      557.12     40.61 o
 -16   8   3      294.95      250.75     32.80 o
 -14   8   3      865.21      820.03     37.81 o
 -12   8   3      799.03      822.72     46.19 o
 -10   8   3       62.88       41.73     27.41 o
  -8   8   3     8362.43     8195.84    116.42 o
  -6   8   3      118.82      141.11     20.59 o
  -4   8   3     1256.07     1261.81     37.38 o
  -2   8   3     1056.28     1013.94     35.67 o
   0   8   3      504.38      514.59     32.68 o
   2   8   3       80.21       65.85     29.15 o
   4   8   3     1280.45     1273.97     55.27 o
   6   8   3       11.48       30.39     29.39 o
   8   8   3     2635.42     2584.98     58.53 o
  10   8   3      347.16      365.51     30.41 o
  12   8   3      376.56      394.92     37.32 o
  14   8   3      158.40      167.27     38.52 o
  16   8   3      312.10      278.26     44.20 o
  18   8   3        7.18      -41.14     50.62 o
  20   8   3      790.39      837.04     74.15 o
 -21   9   3      264.37      221.24     45.33 o
 -19   9   3      204.50      181.07     41.57 o
 -17   9   3      348.21      238.58     42.91 o
 -15   9   3      251.89      349.60     86.73 o
 -13   9   3      132.35      175.77     44.26 o
 -11   9   3       71.35       99.67     26.62 o
  -9   9   3     1729.92     1595.78     70.58 o
  -7   9   3     1363.80     1418.70     46.25 o
  -5   9   3       13.09       17.69     22.38 o
  -3   9   3     4820.46     4672.69    106.39 o
  -1   9   3       38.27       52.43     35.48 o
   1   9   3     1283.17     1437.76     64.05 o
   3   9   3        9.46        5.96     38.63 o
   5   9   3      435.21      437.89     40.85 o
   7   9   3      311.08      358.96     70.83 o
   9   9   3      153.90      245.72     39.93 o
  11   9   3      685.73      674.98     48.02 o
  13   9   3       13.90       48.84     33.57 o
  15   9   3        8.56       15.71     59.56 o
  17   9   3       91.69       70.25     41.82 o
 -16  10   3       95.98       29.22    102.58 o
 -14  10   3        5.11      -75.09     94.12 o
 -12  10   3        0.48      -10.98     48.76 o
 -10  10   3     1075.24     1162.09     78.96 o
  -8  10   3      141.87      161.01     38.74 o
  -6  10   3        1.12      -30.35     30.35 o
  -4  10   3        0.34       77.13     97.80 o
  -2  10   3     1651.46     1781.67    115.08 o
   0  10   3       44.81       90.92     35.94 o
   2  10   3      507.03      474.81     45.97 o
   4  10   3       50.37       42.59     44.85 o
   6  10   3      372.59      377.45     54.25 o
   8  10   3       32.09       -1.34     42.65 o
  10  10   3      301.83      350.46     65.53 o
  12  10   3       67.17       45.87     56.45 o
  -7  11   3        2.78       -2.21     84.56 o
  -5  11   3      144.05      259.57    100.74 o
  -3  11   3     1123.46     1208.85    138.24 o
  -1  11   3      136.61      196.33     91.18 o
   1  11   3      955.41     1211.06    134.56 o
   3  11   3      191.21      101.52     45.88 o
 -34   0   4      108.60      206.62    100.00 o
 -32   0   4      299.01      355.89     99.27 o
 -30   0   4     5586.06     5863.51    150.93 o
 -28   0   4     2089.44     2270.90    120.22 o
 -26   0   4    13118.78    13530.07    242.27 o
 -24   0   4      586.65      557.46     44.56 o
 -22   0   4    10947.59    10815.71    193.64 o
 -20   0   4      690.06      670.17     41.54 o
 -18   0   4    39253.83    39253.66    566.37 o
 -16   0   4     3097.86     3232.06    101.04 o
 -14   0   4    20132.25    18630.99    278.46 o
 -12   0   4    37258.19    36354.71    512.83 o
 -10   0   4    15826.79    15856.01    202.67 o
  -8   0   4    34062.94    34133.51    417.84 o
  -6   0   4   141357.31   145385.17   2898.40 o
  -4   0   4       95.45      134.29     37.55 o
  -2   0   4   742997.13   735188.13  17462.22 o
   0   0   4   217375.28   223565.30   3262.85 o
   2   0   4    29359.21    30638.26    388.65 o
   4   0   4    12655.97    13025.76    256.26 o
   6   0   4     2388.14     2331.04     48.18 o
   8   0   4     5549.17     5723.99    102.72 o
  10   0   4     7530.14     7171.04    125.39 o
  12   0   4    15616.15    14852.14    235.02 o
  14   0   4     6342.82     6650.22    125.67 o
  16   0   4    16911.69    16941.05    325.87 o
  18   0   4     1528.95     1692.89     90.72 o
  20   0   4      863.45      695.63     69.01 o
  22   0   4     1842.59     1898.89    103.70 o
  24   0   4      289.58      203.55     62.12 o
  26   0   4      819.95      827.23    120.59 o
  28   0   4      220.02       41.18     89.71 o
 -33   1   4      910.01      788.25     70.88 o
 -31   1   4      449.79      441.92     47.13 o
 -29   1   4     1210.87     1284.99     49.62 o
 -27   1   4      826.46      832.42     39.23 o
 -25   1   4     6976.75     6947.21    104.45 o
 -23   1   4     4966.10     4750.02    106.31 o
 -21   1   4    11838.17    11476.08    141.65 o
 -19   1   4     6088.47     5819.61     83.62 o
 -17   1   4    11829.60    11413.48    122.57 o
 -15   1   4     4103.77     4326.54     56.59 o
 -13   1   4    46659.39    47454.84    435.53 o
 -11   1   4      619.07      605.70     17.76 o
  -9   1   4    75104.02    76435.14    690.61 o
  -7   1   4     1896.35     1872.20     26.77 o
  -5   1   4   192326.17   197111.44   1777.27 o
  -3   1   4       90.53       79.03      9.14 o
  -1   1   4    39133.77    39072.32    358.40 o
   1   1   4    24116.86    25941.27    226.47 o
   3   1   4    58864.82    60216.41    514.16 o
   5   1   4       25.34       68.21     10.70 o
   7   1   4    23572.11    23989.85    212.82 o
   9   1   4     1491.22     1575.12     25.73 o
  11   1   4    31789.23    32343.18    333.91 o
  13   1   4     1230.81     1259.38     33.19 o
  15   1   4    10695.13    10796.70    148.10 o
  17   1   4       38.29       17.45     26.64 o
  19   1   4     3732.82     3778.54     93.13 o
  21   1   4      184.84      154.94     46.91 o
  23   1   4     1325.00     1375.86     77.46 o
  25   1   4       31.00        2.95     43.84 o
  27   1   4      121.40       85.96     51.47 o
  29   1   4       13.15      -40.41     61.53 o
 -34   2   4     1441.85     1500.08     90.56 o
 -32   2   4       45.57      -17.30     47.56 o
 -30   2   4      711.52      681.00     51.58 o
 -28   2   4        1.20      -25.98     25.98 o
 -26   2   4     1066.76      896.82     36.56 o
 -24   2   4     1845.38     1608.10     47.36 o
 -22   2   4     6828.96     6644.58     96.72 o
 -20   2   4     9812.08     9463.91    120.75 o
 -18   2   4    15948.50    15969.22    201.84 o
 -16   2   4     1844.74     1862.76     39.94 o
 -14   2   4    10160.21     9635.23    103.37 o
 -12   2   4     1134.57     1155.18     32.90 o
 -10   2   4    39248.73    38348.83    329.69 o
  -8   2   4    38740.55    40622.48    371.97 o
  -6   2   4    30104.32    31824.80    400.31 o
  -4   2   4    27129.51    27927.84    306.28 o
  -2   2   4     1378.11     1576.31     28.69 o
   0   2   4      658.71      502.98     14.83 o
   2   2   4     4002.93     3815.46     42.96 o
   4   2   4    26094.50    25598.58    225.25 o
   6   2   4    15198.86    14942.07    130.15 o
   8   2   4    46702.60    47465.23    409.18 o
  10   2   4    10367.07    10401.83    111.89 o
  12   2   4     2947.14     3170.49     57.44 o
  14   2   4     4646.66     4568.56     80.90 o
  16   2   4      301.77      341.39     30.99 o
  18   2   4     1486.14     1685.86     53.58 o
  20   2   4      518.80      563.42     53.68 o
  22   2   4        2.30      -40.36     40.36 o
  24   2   4     1077.53     1158.04     72.02 o
  26   2   4        4.13       11.27     46.74 o
  28   2   4      839.26      756.82     70.87 o
 -33   3   4       17.20      -29.82     58.58 o
 -31   3   4      251.05      216.48     90.44 o
 -29   3   4      171.83      110.42     34.33 o
 -27   3   4      286.09      286.90     33.64 o
 -25   3   4     1738.65     1640.83     55.73 o
 -23   3   4        3.87       18.34     21.14 o
 -21   3   4     7609.62     7441.60     95.07 o
 -19   3   4     1204.71     1147.25     31.76 o
 -17   3   4    21231.83    20535.69    179.77 o
 -15   3   4      999.08      896.59     44.77 o
 -13   3   4    25570.43    25252.32    213.19 o
 -11   3   4      170.38      204.06     11.95 o
  -9   3   4     7189.99     7024.46     66.74 o
  -7   3   4        6.69       14.58      7.54 o
  -5   3   4     4003.77     4085.33     53.14 o
  -3   3   4      113.70      136.87      9.36 o
  -1   3   4    12813.82    12515.26    114.96 o
   1   3   4     7171.20     7686.87     75.28 o
   3   3   4    13724.06    13613.20    125.97 o
   5   3   4      361.39      406.42     15.57 o
   7   3   4     8671.70     8411.96     86.71 o
   9   3   4     2700.25     2638.56     40.35 o
  11   3   4    12678.43    12808.08    149.29 o
  13   3   4     3591.60     3548.76     64.10 o
  15   3   4     3287.76     3223.17     69.05 o
  17   3   4      183.34      195.06     36.57 o
  19   3   4        8.48      -36.74     36.74 o
  21   3   4      869.50      749.51     58.84 o
  23   3   4      224.42      216.35     50.60 o
  25   3   4      113.17      100.96     50.30 o
  27   3   4      449.98      485.05    102.94 o
 -32   4   4       80.86       38.37     57.83 o
 -30   4   4       52.62       33.82     61.40 o
 -28   4   4      351.80      328.93     41.02 o
 -26   4   4     1206.95     1099.19     53.93 o
 -24   4   4     1663.92     1724.94     57.24 o
 -22   4   4      476.75      385.74     32.75 o
 -20   4   4     2624.07     2449.07     47.00 o
 -18   4   4      602.39      671.58     31.74 o
 -16   4   4     1793.58     1676.34     35.23 o
 -14   4   4     2042.29     2175.16     38.58 o
 -12   4   4     1026.82      885.20     26.87 o
 -10   4   4     2054.43     2205.17     32.17 o
  -8   4   4     1194.95     1096.27     23.26 o
  -6   4   4      875.87      842.25     20.11 o
  -4   4   4     7884.30     8732.63     86.09 o
  -2   4   4    11069.41    10758.03     94.56 o
   0   4   4     3961.71     3923.23     51.87 o
   2   4   4     8323.31     8453.08     78.17 o
   4   4   4      678.53      747.97     19.58 o
   6   4   4     2087.53     1993.16     37.25 o
   8   4   4      895.85      976.67     23.19 o
  10   4   4      903.78     1024.75     25.73 o
  12   4   4       37.20       -0.32     17.00 o
  14   4   4        5.90      -20.84     27.54 o
  16   4   4       16.42      -27.39     27.39 o
  18   4   4      649.44      729.88     50.22 o
  20   4   4        6.06      -27.80     40.59 o
  22   4   4      611.09      584.06     69.30 o
  24   4   4       99.07       57.43     57.89 o
  26   4   4        7.70      -53.66     53.66 o
 -31   5   4      462.48      616.76     77.99 o
 -29   5   4       21.08      -37.18     40.16 o
 -27   5   4      192.05      294.67     59.97 o
 -25   5   4      153.76      152.39     34.33 o
 -23   5   4        0.97        2.55     28.30 o
 -21   5   4      187.91      177.44     38.04 o
 -19   5   4      432.94      500.49     50.33 o
 -17   5   4     3323.39     3303.65     59.95 o
 -15   5   4     1656.30     1590.93     34.89 o
 -13   5   4     4187.96     4018.64     50.52 o
 -11   5   4     3677.81     3571.87     47.30 o
  -9   5   4     9917.32    10378.61     96.54 o
  -7   5   4     5475.88     5461.92     59.56 o
  -5   5   4     8728.21     8978.87    104.93 o
  -3   5   4       61.93       71.48     11.94 o
  -1   5   4     1863.40     1814.29     30.31 o
   1   5   4     4980.15     4662.71     52.50 o
   3   5   4      853.78      867.90     25.51 o
   5   5   4     1546.04     1559.37     29.41 o
   7   5   4       77.01       77.87     13.40 o
   9   5   4     5886.07     5836.41     68.87 o
  11   5   4        7.11       12.46     21.20 o
  13   5   4     1210.34     1151.41     44.79 o
  15   5   4      214.57      124.54     28.64 o
  17   5   4      684.16      691.03     52.03 o
  19   5   4       36.26      -18.46     52.21 o
  21   5   4       17.42       -9.82     49.11 o
  23   5   4        1.35      -44.49     49.62 o
  25   5   4       63.41       95.48     60.93 o
 -28   6   4      527.04      528.49     54.95 o
 -26   6   4      561.38      544.07     45.41 o
 -24   6   4       23.15       23.19     30.34 o
 -22   6   4      598.45      641.31     50.73 o
 -20   6   4      381.97      312.75     34.76 o
 -18   6   4     4784.18     4550.36     81.88 o
 -16   6   4        2.61      -20.13     20.13 o
 -14   6   4    11903.93    11285.59    149.63 o
 -12   6   4      891.97      890.08     32.01 o
 -10   6   4     4817.44     4606.17     69.37 o
  -8   6   4      786.58      839.82     27.55 o
  -6   6   4       72.48       84.93     15.06 o
  -4   6   4     1060.40     1074.21     29.51 o
  -2   6   4      564.02      592.81     29.71 o
   0   6   4    11371.24    11071.43    120.39 o
   2   6   4     1356.41     1391.08     27.43 o
   4   6   4      689.11      691.12     22.28 o
   6   6   4     7442.42     7154.86     84.90 o
   8   6   4      272.75      236.76     24.15 o
  10   6   4      643.17      566.85     32.47 o
  12   6   4      108.53      167.14     32.03 o
  14   6   4      183.57       88.19     32.04 o
  16   6   4        7.12      -30.94     30.94 o
  18   6   4        7.41      -23.96     42.56 o
  20   6   4       56.19      -45.16     56.99 o
  22   6   4       12.39      -38.05     57.35 o
  24   6   4      508.65      502.69     72.74 o
 -27   7   4      674.09      748.06     66.49 o
 -25   7   4      296.48      307.66     48.93 o
 -23   7   4     2795.71     3000.12     85.08 o
 -21   7   4     2121.71     2096.37     69.47 o
 -19   7   4      679.70      646.24     41.95 o
 -17   7   4      110.69      123.21     25.02 o
 -15   7   4     1269.20     1177.39     44.36 o
 -13   7   4      295.19      319.63     26.32 o
 -11   7   4     3218.16     3094.48     61.30 o
  -9   7   4     5454.89     5319.98     84.00 o
  -7   7   4      966.65      849.78     42.23 o
  -5   7   4    15647.81    15752.87    159.91 o
  -3   7   4      788.00      768.09     35.77 o
  -1   7   4       77.72      171.47     22.88 o
   1   7   4     8972.18     8845.32    115.61 o
   3   7   4     3375.77     3225.88     85.16 o
   5   7   4      420.80      373.67     22.10 o
   7   7   4     4420.85     4249.53     76.94 o
   9   7   4     1395.32     1408.42     47.05 o
  11   7   4      763.27      700.83     73.08 o
  13   7   4      170.14      234.93     34.58 o
  15   7   4      134.16      128.70     34.25 o
  17   7   4        1.54      -15.30     53.31 o
  19   7   4     1500.81     1581.91     93.59 o
  21   7   4       67.87      -43.55     48.73 o
 -24   8   4      508.92      508.57     59.51 o
 -22   8   4     1048.09     1037.97     63.15 o
 -20   8   4     1138.17     1055.96     54.78 o
 -18   8   4     1466.93     1508.26     59.08 o
 -16   8   4       35.22        2.74     23.92 o
 -14   8   4      247.82      299.63     28.29 o
 -12   8   4      667.30      747.67     36.37 o
 -10   8   4     4500.56     4395.59     77.61 o
  -8   8   4     3504.85     3766.79     69.95 o
  -6   8   4     8362.93     8064.61    114.18 o
  -4   8   4      127.23      118.85     20.98 o
  -2   8   4     6868.69     6825.53     98.52 o
   0   8   4     1148.05     1122.27     55.80 o
   2   8   4     1312.93     1307.31     62.31 o
   4   8   4      562.78      452.75     43.34 o
   6   8   4      593.76      514.69     34.77 o
   8   8   4     1430.62     1371.71     51.18 o
  10   8   4      323.51      283.55     30.63 o
  12   8   4     2068.07     2189.99     79.75 o
  14   8   4      350.68      366.42     44.04 o
  16   8   4     2415.03     2586.14    127.21 o
  18   8   4       45.88      -46.79     46.79 o
 -21   9   4       81.09       35.55     40.77 o
 -19   9   4      424.41      447.69     44.75 o
 -17   9   4      670.78      716.36     44.56 o
 -15   9   4     1114.18     1119.91     51.13 o
 -13   9   4     5065.36     5248.01     92.67 o
 -11   9   4      268.09      328.40     31.47 o
  -9   9   4     2970.65     3098.25     87.14 o
  -7   9   4      264.39      273.65     29.29 o
  -5   9   4     2985.52     3084.49     69.72 o
  -3   9   4      507.79      489.80     37.50 o
  -1   9   4     6245.60     6239.25    134.28 o
   1   9   4      225.40      209.50     52.36 o
   3   9   4     1540.09     1590.94     70.62 o
   5   9   4       58.94       65.37     35.38 o
   7   9   4     1044.57     1004.11     61.84 o
   9   9   4       31.17       -4.00     35.13 o
  11   9   4     1573.38     1547.02     64.29 o
  13   9   4      691.81      781.20     61.30 o
  15   9   4      415.13      387.40     53.99 o
 -16  10   4      139.90      135.71     38.46 o
 -14  10   4     1699.84     1607.36     66.07 o
 -12  10   4       85.96       51.74     28.89 o
 -10  10   4     2236.87     2513.84     66.26 o
  -8  10   4      311.42      319.03     54.76 o
  -6  10   4     1121.79     1216.74     46.28 o
  -4  10   4     1385.82     1481.73     70.90 o
  -2  10   4      204.62      168.08     38.32 o
   0  10   4      404.74      439.78     45.20 o
   2  10   4     1765.78     1850.73     75.70 o
   4  10   4      929.91     1094.14     64.96 o
   6  10   4     1637.09     1840.01     82.45 o
   8  10   4     1018.25     1132.61     70.30 o
  10  10   4      170.82       85.30     71.33 o
  -7  11   4       52.07       43.22     58.49 o
  -5  11   4       29.99      -28.76     58.49 o
  -3  11   4       66.64       82.29     71.69 o
  -1  11   4      376.36      393.34     44.32 o
   1  11   4      537.85      664.72    112.50 o
 -35   1   5      140.49       43.54     91.18 o
 -33   1   5       19.85      -18.88     48.58 o
 -31   1   5       38.40       12.41     28.63 o
 -29   1   5      790.65      753.66     39.75 o
 -27   1   5     1005.50     1004.46     40.81 o
 -25   1   5      933.55      747.32     35.99 o
 -23   1   5    14367.91    13855.74    168.02 o
 -21   1   5     1263.74     1274.27     40.69 o
 -19   1   5     3419.80     3440.09     61.37 o
 -17   1   5     4694.17     4689.16     67.99 o
 -15   1   5       48.45       50.15     13.65 o
 -13   1   5     5381.82     5202.07     67.42 o
 -11   1   5     9026.39     9183.21     95.75 o
  -9   1   5     6520.42     6492.28     95.34 o
  -7   1   5     8790.09     9728.67    108.32 o
  -5   1   5     9673.75     9317.27    102.41 o
  -3   1   5       43.77       44.63     11.45 o
  -1   1   5      591.62      618.69     23.08 o
   1   1   5     6696.70     6846.81     80.43 o
   3   1   5      271.22      392.10     23.22 o
   5   1   5    23002.39    22737.94    255.91 o
   7   1   5      200.53      236.93     19.30 o
   9   1   5     1930.33     1993.33     34.11 o
  11   1   5     1818.58     1792.54     39.79 o
  13   1   5     2175.66     2180.85     45.20 o
  15   1   5      100.85      101.55     24.57 o
  17   1   5        8.85      -22.90     22.90 o
  19   1   5     2223.57     2257.14     74.88 o
  21   1   5       71.44       57.35     38.01 o
  23   1   5      226.02      326.33     54.05 o
  25   1   5      488.72      328.28     56.18 o
  27   1   5       97.48      -14.34     62.33 o
 -34   2   5       66.43      116.79     54.96 o
 -32   2   5      404.72      344.06     57.48 o
 -30   2   5      102.41       47.85     30.18 o
 -28   2   5     1070.99     1102.14     48.72 o
 -26   2   5     2385.03     2350.94     59.28 o
 -24   2   5     1005.45     1038.06     38.97 o
 -22   2   5     1537.36     1606.40     45.23 o
 -20   2   5    14622.66    13948.17    163.43 o
 -18   2   5     4468.63     4294.43     66.60 o
 -16   2   5    19026.28    18640.48    200.58 o
 -14   2   5     9325.98     9094.82     98.72 o
 -12   2   5     3368.47     3433.63     43.33 o
 -10   2   5     5520.45     4975.04     58.24 o
  -8   2   5      219.37      218.74     14.58 o
  -6   2   5    13811.85    14079.57    148.69 o
  -4   2   5       61.03       41.25     16.83 o
  -2   2   5    73661.27    78634.54    770.59 o
   0   2   5    18169.51    19778.86    189.63 o
   2   2   5    30085.03    31006.83    327.02 o
   4   2   5     3999.70     4098.68     51.65 o
   6   2   5     1686.84     1578.92     54.37 o
   8   2   5       33.36       49.00     16.08 o
  10   2   5     1014.06     1001.32     33.83 o
  12   2   5        1.57       -2.55     15.26 o
  14   2   5     2511.10     2446.04     59.52 o
  16   2   5     1014.14     1111.26     49.98 o
  18   2   5     1082.85     1068.50     47.27 o
  20   2   5       62.84      -16.93     39.34 o
  22   2   5      960.93      944.04     78.71 o
  24   2   5       86.47       65.35     78.14 o
  26   2   5      172.88      169.32     73.01 o
 -33   3   5      359.33      442.32     74.87 o
 -31   3   5     2564.80     2856.49    197.06 o
 -29   3   5      726.35      731.27     44.16 o
 -27   3   5     3416.84     3584.15     81.51 o
 -25   3   5       52.75       -5.31     21.64 o
 -23   3   5     1362.38     1456.31     40.63 o
 -21   3   5     1855.06     1748.06     45.54 o
 -19   3   5     7823.76     7657.62    100.82 o
 -17   3   5      199.11      156.74     17.91 o
 -15   3   5    45392.96    44984.87    417.43 o
 -13   3   5      283.15      169.64     13.69 o
 -11   3   5    27373.85    27603.42    242.87 o
  -9   3   5    14389.21    14519.11    169.16 o
  -7   3   5    27378.52    27732.09    281.23 o
  -5   3   5     1587.84     1553.28     41.92 o
  -3   3   5    64475.06    66477.99    605.09 o
  -1   3   5     1106.10      842.18     22.66 o
   1   3   5    26554.77    27293.43    257.57 o
   3   3   5    25387.68    25577.65    243.49 o
   5   3   5      687.63      595.14     19.93 o
   7   3   5     1513.22     1457.45     33.28 o
   9   3   5    10407.19    10307.90    112.69 o
  11   3   5     7476.27     7273.51    124.98 o
  13   3   5    10275.99    10315.36    143.55 o
  15   3   5     1377.46     1415.41     50.89 o
  17   3   5     5753.72     5861.89    116.30 o
  19   3   5      313.09      300.23     38.12 o
  21   3   5        1.90      -50.19     50.19 o
  23   3   5      187.71      101.86     49.01 o
  25   3   5       14.55      -45.30     45.30 o
  27   3   5      403.62      392.56     75.27 o
 -32   4   5     1270.87     1210.16     92.80 o
 -30   4   5       99.11      118.84     43.05 o
 -28   4   5     2843.99     3036.81     85.45 o
 -26   4   5      490.17      512.73     65.65 o
 -24   4   5     4835.91     4790.40    115.61 o
 -22   4   5     5420.19     5295.64     83.54 o
 -20   4   5     1595.03     1488.61     42.29 o
 -18   4   5    12194.71    12129.69    124.22 o
 -16   4   5       33.29       35.18     13.27 o
 -14   4   5    18049.88    18166.82    152.22 o
 -12   4   5    16115.71    15995.87    141.87 o
 -10   4   5    30380.17    29312.56    244.11 o
  -8   4   5    41941.51    42772.27    427.40 o
  -6   4   5    17622.50    17144.55    187.06 o
  -4   4   5     4442.23     4741.37     71.62 o
  -2   4   5     8475.96     8472.30     86.26 o
   0   4   5     1079.80     1046.72     21.05 o
   2   4   5     3965.86     3600.55     41.98 o
   4   4   5     3091.78     3274.02     41.28 o
   6   4   5    39689.70    39860.97    540.21 o
   8   4   5      442.92      573.54     26.85 o
  10   4   5    23249.81    23515.40    238.52 o
  12   4   5     2057.37     2020.22     97.64 o
  14   4   5     6111.74     6236.03    141.32 o
  16   4   5       94.99       69.96     31.62 o
  18   4   5      884.01      885.12     65.86 o
  20   4   5       19.99      -33.14     40.46 o
  22   4   5      555.40      434.86     72.43 o
  24   4   5      169.78      109.74     62.13 o
  26   4   5       21.56       12.81     62.68 o
 -31   5   5     2176.99     2438.69    125.75 o
 -29   5   5       67.28       62.18     42.42 o
 -27   5   5     1224.37     1119.00     68.07 o
 -25   5   5      383.76      405.67     40.56 o
 -23   5   5     4614.17     4655.87    100.05 o
 -21   5   5       73.84       71.02     23.16 o
 -19   5   5    11641.73    11107.28    151.75 o
 -17   5   5     1058.96      983.19     37.75 o
 -15   5   5    20170.34    19587.81    199.53 o
 -13   5   5       79.25      103.41     14.52 o
 -11   5   5    17125.73    17109.99    161.04 o
  -9   5   5      196.14      154.77     16.62 o
  -7   5   5    25451.01    25313.63    226.72 o
  -5   5   5     2478.44     2559.95     39.15 o
  -3   5   5    10571.40    10882.96     97.77 o
  -1   5   5     1260.36     1213.97     25.45 o
   1   5   5    11002.55    10971.03    118.90 o
   3   5   5     4263.50     4223.44     76.91 o
   5   5   5    18074.80    17566.76    170.34 o
   7   5   5     2301.82     2368.22     41.41 o
   9   5   5     2968.83     2856.25     58.87 o
  11   5   5     2314.33     2421.28     56.98 o
  13   5   5     1269.17     1298.89     55.44 o
  15   5   5     1029.81     1013.19     59.27 o
  17   5   5     2749.54     2536.92     88.77 o
  19   5   5      516.63      505.45     68.53 o
  21   5   5      207.15      112.78     56.74 o
  23   5   5      296.52      255.27     64.81 o
 -30   6   5      269.72      285.61     52.22 o
 -28   6   5      589.61      575.06     56.42 o
 -26   6   5     2995.21     3014.59     86.45 o
 -24   6   5       90.91       52.68     30.49 o
 -22   6   5     3451.05     3310.64     84.81 o
 -20   6   5     7774.49     7240.26    113.61 o
 -18   6   5     6771.98     6848.27    107.78 o
 -16   6   5     8102.79     7727.49    114.70 o
 -14   6   5     6971.81     6824.91    103.25 o
 -12   6   5       47.10       47.20     21.71 o
 -10   6   5     5208.02     5209.27     74.27 o
  -8   6   5      534.81      533.57     21.05 o
  -6   6   5    10894.73    11254.38    118.18 o
  -4   6   5     1696.34     1561.69     54.36 o
  -2   6   5    41432.32    41557.46    464.04 o
   0   6   5     6441.96     6589.24     84.21 o
   2   6   5    13050.06    13280.21    135.85 o
   4   6   5     1336.90     1256.00     34.67 o
   6   6   5      635.24      659.72     31.47 o
   8   6   5      162.92      198.88     38.52 o
  10   6   5     5861.11     5910.29    105.83 o
  12   6   5      156.89      178.66     30.16 o
  14   6   5     2018.72     2136.53     78.72 o
  16   6   5      150.17      167.16     41.35 o
  18   6   5      547.15      595.22     71.32 o
  20   6   5       50.28      -34.01     51.06 o
  22   6   5      310.98      341.57     66.33 o
 -27   7   5     1156.86     1115.48    107.46 o
 -25   7   5      464.62      505.37     52.97 o
 -23   7   5     3758.07     3816.70     95.67 o
 -21   7   5      628.33      533.82     41.06 o
 -19   7   5     3004.51     2920.03     78.11 o
 -17   7   5       12.28       11.65     21.99 o
 -15   7   5     2574.46     2623.18     60.42 o
 -13   7   5       19.04        2.48     20.11 o
 -11   7   5     1232.19     1289.47     42.33 o
  -9   7   5     3138.18     2998.66     66.53 o
  -7   7   5    11441.13    11083.88    145.64 o
  -5   7   5    17650.16    17547.54    282.00 o
  -3   7   5    13361.83    13063.93    186.51 o
  -1   7   5     8435.70     8468.86    114.93 o
   1   7   5     2028.93     2109.15     53.34 o
   3   7   5      410.78      351.45     28.43 o
   5   7   5     1652.79     1661.94     52.84 o
   7   7   5       67.69       52.70     26.11 o
   9   7   5     1141.71     1177.99     49.53 o
  11   7   5      579.58      516.83     37.47 o
  13   7   5      281.62      223.88     40.69 o
  15   7   5      769.85      648.65     65.89 o
  17   7   5      185.01      206.49     70.68 o
  19   7   5       55.63      -17.96     47.52 o
 -24   8   5      355.58      425.41     52.57 o
 -22   8   5     1943.29     2029.72     72.53 o
 -20   8   5        0.23       33.98     31.42 o
 -18   8   5     1582.72     1539.83     60.60 o
 -16   8   5      122.00       95.52     33.32 o
 -14   8   5      535.22      479.39     40.15 o
 -12   8   5      165.64      182.83     25.24 o
 -10   8   5     3637.82     3695.96     71.32 o
  -8   8   5        3.03      -14.35     20.30 o
  -6   8   5     1041.48     1077.25     38.93 o
  -4   8   5      318.91      320.71     28.99 o
  -2   8   5      919.53      963.58     40.56 o
   0   8   5      212.04      212.71     37.19 o
   2   8   5     1718.51     1675.57     53.70 o
   4   8   5      875.49      849.92     40.10 o
   6   8   5     2092.64     2008.82     78.75 o
   8   8   5      339.10      247.70     31.76 o
  10   8   5       79.92        1.42     28.19 o
  12   8   5        0.71       23.93     34.67 o
  14   8   5       40.21      -24.96     60.84 o
  16   8   5       33.78       30.34     39.81 o
  18   8   5      411.22      279.76     60.17 o
 -21   9   5       98.82        3.93     40.64 o
 -19   9   5       83.14      119.00     33.65 o
 -17   9   5      922.22      902.69     49.23 o
 -15   9   5      993.07     1039.06     45.44 o
 -13   9   5      919.77     1004.93     42.59 o
 -11   9   5        0.46       19.89     23.97 o
  -9   9   5       32.43        0.85     34.17 o
  -7   9   5       30.97       36.56     31.73 o
  -5   9   5       28.50      -24.81     24.81 o
  -3   9   5       48.95       74.65     31.55 o
  -1   9   5      265.08      291.75     40.30 o
   1   9   5        0.06       66.19     36.16 o
   3   9   5      236.97      236.29     46.22 o
   5   9   5       86.81      119.58     47.42 o
   7   9   5      256.55      234.05     29.63 o
   9   9   5        4.87      -29.93     29.93 o
  11   9   5       48.80       24.72     53.45 o
  13   9   5      519.22      498.97     49.21 o
 -16  10   5      103.14      134.11     37.62 o
 -14  10   5      206.12      223.19     38.69 o
 -12  10   5      446.37      531.01     39.01 o
 -10  10   5       76.98      136.19     36.77 o
  -8  10   5      283.19      267.34     35.87 o
  -6  10   5      463.19      613.79     47.97 o
  -4  10   5       10.70       39.33     41.68 o
  -2  10   5      180.34      217.37     61.77 o
   0  10   5       63.75      101.24     39.41 o
   2  10   5        1.58      -37.20     37.20 o
   4  10   5      347.25      323.22     49.12 o
   6  10   5      143.64      113.18     45.36 o
   8  10   5        1.06       -5.14     42.64 o
 -34   0   6      921.74      977.23    130.89 o
 -32   0   6      242.94      197.76     46.22 o
 -30   0   6       11.27       20.71     37.08 o
 -28   0   6     4302.69     4248.71    114.78 o
 -26   0   6      169.50      159.99     37.08 o
 -24   0   6    11838.33    11363.30    247.72 o
 -22   0   6      357.48      374.57     37.01 o
 -20   0   6    31486.39    30097.23    447.15 o
 -18   0   6     6356.26     6564.90    124.25 o
 -16   0   6    51835.61    49141.54    693.33 o
 -14   0   6     4184.25     4764.20    107.78 o
 -12   0   6    41223.16    40008.70    699.58 o
 -10   0   6    17709.28    18722.87    342.12 o
  -8   0   6    35481.31    38544.38    670.21 o
  -6   0   6    17627.13    18234.28    330.42 o
  -4   0   6    16262.19    15828.18    236.32 o
  -2   0   6    16980.88    17301.10    256.70 o
   0   0   6    14911.92    13843.39    211.27 o
   2   0   6    12652.46    12379.00    256.62 o
   4   0   6    41829.76    42512.41    914.73 o
   6   0   6       13.64       36.54     45.96 o
   8   0   6    50740.18    52029.95    741.21 o
  10   0   6      594.95      537.41     35.38 o
  12   0   6     5064.43     5185.76    107.94 o
  14   0   6     1678.40     1782.34     62.71 o
  16   0   6      251.09      393.42     37.08 o
  18   0   6     1258.09     1306.25     90.47 o
  20   0   6      701.12      687.11     70.38 o
  22   0   6     1199.34     1294.47     94.75 o
  24   0   6      784.08      870.61    125.00 o
  26   0   6      353.75      382.36    107.36 o
 -35   1   6      263.01      261.08     71.94 o
 -33   1   6     2028.36     2309.33    125.21 o
 -31   1   6       46.65       22.41     27.91 o
 -29   1   6     2404.64     2447.68     63.14 o
 -27   1   6     1096.85     1038.07     47.41 o
 -25   1   6     4112.78     3976.56     73.63 o
 -23   1   6     8973.71     8742.28    123.62 o
 -21   1   6     8551.20     8395.67    110.92 o
 -19   1   6    14449.58    13728.01    158.26 o
 -17   1   6    15425.83    15021.02    167.53 o
 -15   1   6    25565.49    25542.11    264.64 o
 -13   1   6    35801.61    35134.39    353.28 o
 -11   1   6     5732.17     5092.80     81.98 o
  -9   1   6    22719.67    23004.58    253.36 o
  -7   1   6    21064.54    20626.01    250.76 o
  -5   1   6      962.39      646.64     28.25 o
  -3   1   6    66673.80    68833.73    720.38 o
  -1   1   6    11726.52    11725.01    158.09 o
   1   1   6    56660.10    57627.18    625.78 o
   3   1   6    27525.36    27761.93    405.76 o
   5   1   6    19813.48    19681.85    209.77 o
   7   1   6     1705.36     1668.09     45.33 o
   9   1   6     5466.28     5234.36     65.22 o
  11   1   6      926.89      981.97     32.81 o
  13   1   6     4331.09     4403.70     69.62 o
  15   1   6      683.78      728.86     31.52 o
  17   1   6     1590.01     1670.53     55.38 o
  19   1   6      106.38      102.46     38.40 o
  21   1   6     1676.06     1799.06    120.05 o
  23   1   6      152.67      110.28     51.83 o
  25   1   6      314.52      353.00     87.13 o
 -34   2   6      131.14      142.65     54.46 o
 -32   2   6     3000.78     3099.33    113.31 o
 -30   2   6      207.48      145.60     31.80 o
 -28   2   6     2667.54     2793.34     72.38 o
 -26   2   6     4416.76     4137.17     77.31 o
 -24   2   6     1128.56     1108.17     40.41 o
 -22   2   6      219.11      203.41     23.20 o
 -20   2   6    16523.89    16183.52    184.16 o
 -18   2   6     8848.55     8770.67    109.58 o
 -16   2   6    18226.56    18297.26    197.59 o
 -14   2   6      464.73      565.42     22.63 o
 -12   2   6    41229.17    41865.00    418.76 o
 -10   2   6      751.82      835.82     26.72 o
  -8   2   6    51605.91    52095.93    747.84 o
  -6   2   6     1728.50     1556.53     31.64 o
  -4   2   6    36145.20    36324.50    429.43 o
  -2   2   6      313.91      378.06     22.82 o
   0   2   6    39233.47    41031.76    583.28 o
   2   2   6     1616.81     1609.78     34.41 o
   4   2   6    21139.81    20329.88    211.24 o
   6   2   6      937.14      923.84     26.57 o
   8   2   6     3443.80     3543.62     51.84 o
  10   2   6     6107.02     6002.03     93.43 o
  12   2   6      505.33      478.53     25.42 o
  14   2   6      828.10      704.86     38.08 o
  16   2   6    11347.52    11573.50    164.17 o
  18   2   6      238.20      214.29     36.91 o
  20   2   6     1291.23     1133.28     70.27 o
  22   2   6       50.21        6.79     46.65 o
  24   2   6      154.24       86.43     51.18 o
  26   2   6       14.20      -22.47     52.58 o
 -33   3   6      693.03      734.55     84.81 o
 -31   3   6      841.48      992.48    121.79 o
 -29   3   6     1414.56     1457.03     89.08 o
 -27   3   6     1998.06     1971.87     55.29 o
 -25   3   6     1347.33     1203.77     46.78 o
 -23   3   6      447.32      405.16     28.15 o
 -21   3   6      239.59      197.15     22.20 o
 -19   3   6      102.06       95.50     18.98 o
 -17   3   6      263.18      242.41     24.19 o
 -15   3   6    14393.11    14238.41    146.53 o
 -13   3   6      131.08      119.29     13.30 o
 -11   3   6    20086.07    20530.62    246.41 o
  -9   3   6     6793.22     7218.27    102.11 o
  -7   3   6    11864.01    12107.00    132.83 o
  -5   3   6    32999.18    34220.83    390.98 o
  -3   3   6    11052.86    10429.59    101.85 o
  -1   3   6    11380.33    10714.00    127.14 o
   1   3   6     8778.67     8695.10     88.05 o
   3   3   6        3.79       13.87     14.35 o
   5   3   6     2846.34     3061.41     46.38 o
   7   3   6      122.29      108.05     17.36 o
   9   3   6     5611.90     5789.44     74.69 o
  11   3   6      124.20      101.73     19.76 o
  13   3   6     7542.18     7637.82    118.06 o
  15   3   6        7.42      -22.50     30.30 o
  17   3   6      142.21      123.25     34.08 o
  19   3   6      182.88      184.77     37.86 o
  21   3   6      107.23       35.70     75.12 o
  23   3   6      409.74      542.82     63.17 o
  25   3   6        9.89       -6.88     59.67 o
 -32   4   6       38.14       66.79     60.07 o
 -30   4   6       59.30       92.13     42.07 o
 -28   4   6      453.12      420.39     42.85 o
 -26   4   6     1051.34      982.08     53.05 o
 -24   4   6       56.94       17.69     29.63 o
 -22   4   6     1659.98     1432.76     40.09 o
 -20   4   6      219.43      180.63     21.65 o
 -18   4   6      803.46      727.28     25.91 o
 -16   4   6     5245.18     5159.70     60.69 o
 -14   4   6     2624.13     2542.45     36.08 o
 -12   4   6      622.04      628.06     18.66 o
 -10   4   6     7404.26     7452.20     91.70 o
  -8   4   6       31.43      140.45     15.22 o
  -6   4   6     1101.32     1128.81     36.63 o
  -4   4   6     3610.52     3558.76     45.94 o
  -2   4   6     3367.21     3550.45     60.59 o
   0   4   6     3407.54     3358.74     44.14 o
   2   4   6     2546.56     2446.76     35.73 o
   4   4   6        6.00      -18.34     18.34 o
   6   4   6      158.88      108.52     18.85 o
   8   4   6     1317.51     1285.57     39.39 o
  10   4   6      373.75      429.26     28.28 o
  12   4   6     1686.47     1894.38     50.77 o
  14   4   6     2508.36     2420.10     72.82 o
  16   4   6       32.92      -30.47     30.47 o
  18   4   6      225.54      177.38     36.78 o
  20   4   6       69.01       67.08     41.91 o
  22   4   6       30.32       -8.59     57.98 o
  24   4   6       73.06       95.21     63.27 o
 -31   5   6       13.60        1.88     42.11 o
 -29   5   6      811.03     1016.02     66.77 o
 -27   5   6        1.33      -11.81     30.61 o
 -25   5   6      603.06      594.78     43.38 o
 -23   5   6     1837.63     1774.39     88.83 o
 -21   5   6      130.57      130.47     26.42 o
 -19   5   6    10733.23    10083.86    142.29 o
 -17   5   6      762.10      796.68     33.24 o
 -15   5   6        3.18       14.21     18.60 o
 -13   5   6     1489.45     1402.25     30.57 o
 -11   5   6     2855.23     2799.66     45.19 o
  -9   5   6     2226.26     2389.68     38.75 o
  -7   5   6       42.94       47.54     13.77 o
  -5   5   6    11977.72    11576.78    105.42 o
  -3   5   6     1587.05     1619.89     30.43 o
  -1   5   6     2624.65     2565.83     58.34 o
   1   5   6     2845.31     2883.68     39.02 o
   3   5   6     2000.35     1899.91     32.72 o
   5   5   6       67.98      142.02     16.08 o
   7   5   6     1111.44     1136.63     40.13 o
   9   5   6      711.20      614.90     34.83 o
  11   5   6      609.24      641.28     36.55 o
  13   5   6     1752.24     1664.75     70.86 o
  15   5   6      740.81      775.52     54.72 o
  17   5   6       16.46       28.29     39.99 o
  19   5   6        2.39      -11.76     39.92 o
  21   5   6       59.23       32.02     54.38 o
  23   5   6       51.24      -38.42     56.36 o
 -30   6   6      308.03      398.47     56.11 o
 -28   6   6      240.31      258.44     47.67 o
 -26   6   6     1251.70     1270.20     83.63 o
 -24   6   6      379.40      381.37     38.84 o
 -22   6   6     1688.11     1782.17     63.98 o
 -20   6   6       17.30       54.07     25.61 o
 -18   6   6     1264.13     1227.63     45.63 o
 -16   6   6       22.99       56.23     22.69 o
 -14   6   6     1156.45     1020.15     52.57 o
 -12   6   6     1533.37     1613.05     46.10 o
 -10   6   6      184.85      157.86     22.37 o
  -8   6   6     5419.42     5310.53     94.67 o
  -6   6   6      439.72      392.94     25.57 o
  -4   6   6     5618.25     5596.52     84.38 o
  -2   6   6     1746.33     1724.86     34.14 o
   0   6   6      364.26      420.04     21.94 o
   2   6   6        0.63       -6.02     16.54 o
   4   6   6       85.12       94.74     21.25 o
   6   6   6       60.58       21.52     23.75 o
   8   6   6      334.18      253.01     30.56 o
  10   6   6     2441.24     2494.56     67.41 o
  12   6   6       92.72       76.05     30.33 o
  14   6   6      629.19      692.40     74.46 o
  16   6   6      274.85      304.70     45.54 o
  18   6   6       26.56       19.03     40.81 o
  20   6   6       88.81       39.44     53.66 o
 -27   7   6       50.89       80.09     47.29 o
 -25   7   6     1247.44     1367.41     73.18 o
 -23   7   6       32.19       -2.67     34.78 o
 -21   7   6     3350.43     3190.45     82.78 o
 -19   7   6      840.07      874.54     42.30 o
 -17   7   6     2662.93     2600.54     63.22 o
 -15   7   6      200.75      164.55     26.50 o
 -13   7   6     4760.19     4869.80     85.14 o
 -11   7   6      105.60      114.57     23.71 o
  -9   7   6     4861.70     4700.85     80.52 o
  -7   7   6      491.04      571.47     34.97 o
  -5   7   6      233.46      257.86     35.65 o
  -3   7   6     2162.98     2175.64     57.81 o
  -1   7   6      958.77      893.53     41.14 o
   1   7   6     1269.48     1265.20     47.10 o
   3   7   6     1726.48     1710.24     70.05 o
   5   7   6     1376.14     1429.79     52.56 o
   7   7   6      188.42      188.18     30.31 o
   9   7   6      684.90      688.54     40.20 o
  11   7   6      176.81      100.22     30.91 o
  13   7   6       55.63       23.57     37.17 o
  15   7   6       68.24       52.52     46.90 o
  17   7   6      445.50      459.45     52.95 o
  19   7   6       10.01      -53.75     62.87 o
 -24   8   6     1218.53     1304.88     75.44 o
 -22   8   6      378.74      371.15     41.22 o
 -20   8   6     4475.08     4571.38    103.23 o
 -18   8   6      544.60      483.56     39.08 o
 -16   8   6     7620.45     7390.61    118.28 o
 -14   8   6      671.31      612.81     34.86 o
 -12   8   6     2956.36     2956.25     65.93 o
 -10   8   6      632.90      611.01     34.05 o
  -8   8   6      996.01     1095.32     41.31 o
  -6   8   6      311.84      278.02     26.04 o
  -4   8   6     1809.22     1820.56     64.94 o
  -2   8   6      349.17      394.70     45.96 o
   0   8   6     2544.25     2487.69     81.83 o
   2   8   6     1577.89     1576.92     53.39 o
   4   8   6     3286.08     3345.67     83.31 o
   6   8   6       31.79       63.42     27.78 o
   8   8   6     1772.78     1891.24     62.23 o
  10   8   6      288.39      262.50     35.38 o
  12   8   6      769.88      727.14     46.15 o
  14   8   6       17.49       -3.70     52.17 o
  16   8   6       31.79       11.41     42.06 o
 -21   9   6     1181.20     1232.08     72.97 o
 -19   9   6      152.94      172.60     35.61 o
 -17   9   6     3164.32     3242.16     84.00 o
 -15   9   6     1208.67     1316.48     50.72 o
 -13   9   6      880.10      880.32     41.06 o
 -11   9   6      870.39      938.45     41.50 o
  -9   9   6      653.68      572.79     33.25 o
  -7   9   6      280.69      290.60     46.59 o
  -5   9   6     1193.51     1161.38     49.13 o
  -3   9   6     2015.74     2159.08    102.13 o
  -1   9   6      506.04      480.48     33.64 o
   1   9   6     2594.74     2688.04     66.44 o
   3   9   6        1.45      -24.70     24.70 o
   5   9   6     1057.91     1043.56     48.01 o
   7   9   6      328.11      350.56     53.39 o
   9   9   6      420.69      418.52     39.04 o
  11   9   6      745.61      750.62     49.39 o
  13   9   6      242.49      218.83     45.88 o
 -16  10   6      493.29      679.74     50.94 o
 -14  10   6        1.38      -14.29     31.03 o
 -12  10   6     1739.20     1846.29     64.88 o
 -10  10   6      296.63      352.05     42.82 o
  -8  10   6     2271.49     2421.96     70.47 o
  -6  10   6      167.97      245.14     33.46 o
  -4  10   6     1614.71     1710.21     57.31 o
  -2  10   6        3.07      -11.56     51.87 o
   0  10   6      741.48      717.98     55.13 o
   2  10   6        1.00      -53.77     59.12 o
   4  10   6      339.04      409.99     51.28 o
   6  10   6       55.11      110.11     45.21 o
 -35   1   7      633.17      762.36     88.80 o
 -33   1   7       98.96      117.60     39.68 o
 -31   1   7       84.07       50.96     29.34 o
 -29   1   7        3.08       20.51     24.96 o
 -27   1   7       22.88      -21.63     21.63 o
 -25   1   7      155.48      103.32     23.85 o
 -23   1   7        8.03      -22.91     22.91 o
 -21   1   7     6630.13     6537.50     92.81 o
 -19   1   7     1326.95     1217.41     36.41 o
 -17   1   7     6209.91     6130.95     82.93 o
 -15   1   7      249.24      159.51     17.39 o
 -13   1   7      397.54      265.45     27.28 o
 -11   1   7    11003.63     9938.30    141.27 o
  -9   1   7    11545.28    11341.46    156.25 o
  -7   1   7        3.63      -16.12     16.12 o
  -5   1   7     3694.38     3858.17     65.51 o
  -3   1   7       66.66       56.42     15.59 o
  -1   1   7      165.27      145.21     20.20 o
   1   1   7       37.49        5.47     16.97 o
   3   1   7     5517.90     5262.77     89.12 o
   5   1   7      275.29      230.61     24.99 o
   7   1   7    14950.20    15235.44    168.76 o
   9   1   7      251.95      257.13     27.13 o
  11   1   7     1802.90     1803.17     43.83 o
  13   1   7     1043.83     1033.09     36.98 o
  15   1   7       57.53      -25.39     25.39 o
  17   1   7      598.62      670.84     39.99 o
  19   1   7      194.26      125.75     48.49 o
  21   1   7      826.63      857.70     66.47 o
  23   1   7        8.45      -35.13     50.29 o
  25   1   7      144.02       18.14     78.68 o
 -34   2   7     1220.80     1323.44     87.84 o
 -32   2   7      133.53      181.35     38.88 o
 -30   2   7     1943.46     2254.38     67.96 o
 -28   2   7      231.35      168.57     30.05 o
 -26   2   7      992.19      972.36     41.38 o
 -24   2   7      670.62      580.43     31.04 o
 -22   2   7      939.27      827.63     37.27 o
 -20   2   7     1549.88     1435.39     40.63 o
 -18   2   7     8914.50     8440.84    106.71 o
 -16   2   7     6556.56     6452.77     84.87 o
 -14   2   7    14029.22    14150.33    156.36 o
 -12   2   7     1260.82     1034.56     41.07 o
 -10   2   7    22304.26    22439.10    245.59 o
  -8   2   7     1153.25     1375.23     36.83 o
  -6   2   7     7160.62     6528.89     88.55 o
  -4   2   7     3475.12     3382.25     50.84 o
  -2   2   7     1374.81     1220.76     34.14 o
   0   2   7    11027.73    11215.00    179.58 o
   2   2   7     2568.68     2735.92     47.82 o
   4   2   7     3008.04     2812.47     44.86 o
   6   2   7     2512.02     2461.69     55.76 o
   8   2   7     2541.57     2507.61     47.35 o
  10   2   7     4516.22     4396.73    103.65 o
  12   2   7     1778.75     1807.70     45.64 o
  14   2   7     1422.79     1347.78     53.16 o
  16   2   7      919.03      970.04     51.17 o
  18   2   7       23.25       31.42     33.93 o
  20   2   7       15.49      -36.42     51.56 o
  22   2   7       43.30       40.52     46.62 o
  24   2   7      113.77       88.93     54.67 o
 -33   3   7      429.02      482.04     75.34 o
 -31   3   7      846.45      967.14     53.39 o
 -29   3   7     3117.40     3158.61     70.86 o
 -27   3   7     2201.98     2112.62     68.17 o
 -25   3   7     1896.21     2098.64     58.56 o
 -23   3   7     7027.13     7000.73    114.44 o
 -21   3   7     3555.71     3461.21     62.28 o
 -19   3   7     2005.95     1907.72     43.98 o
 -17   3   7    12333.39    12098.04    140.60 o
 -15   3   7     1216.47     1193.96     32.47 o
 -13   3   7    26484.36    27130.80    279.92 o
 -11   3   7      122.51       92.98     17.15 o
  -9   3   7     6352.20     6458.52    104.79 o
  -7   3   7    10154.00    10618.09    158.09 o
  -5   3   7    24699.91    24906.48    315.88 o
  -3   3   7     1021.71     1001.47     36.92 o
  -1   3   7    11390.04    10543.77    105.32 o
   1   3   7     2614.59     2464.69     41.25 o
   3   3   7     8522.23     8370.09    128.25 o
   5   3   7      942.94      944.89     30.34 o
   7   3   7     7524.72     7475.75     97.36 o
   9   3   7       44.48        0.34     18.76 o
  11   3   7     2622.23     2767.66     63.35 o
  13   3   7     3980.19     4161.28     92.50 o
  15   3   7      396.81      423.29     40.28 o
  17   3   7       80.35       54.23     34.20 o
  19   3   7      444.40      437.58     45.59 o
  21   3   7       99.57       85.50     51.31 o
  23   3   7      230.49      251.30     72.27 o
 -32   4   7      499.99      517.35     56.52 o
 -30   4   7     1371.87     1540.69     78.38 o
 -28   4   7      251.95      257.47     37.26 o
 -26   4   7     8874.05     8810.59    135.22 o
 -24   4   7      753.79      742.23     35.36 o
 -22   4   7    13806.18    13589.93    165.39 o
 -20   4   7      206.70      213.60     25.16 o
 -18   4   7    10725.06    10644.89    129.86 o
 -16   4   7      111.55       64.81     16.00 o
 -14   4   7     5956.74     5832.00     73.40 o
 -12   4   7     6284.56     6266.61     81.76 o
 -10   4   7    27371.86    28449.84    307.37 o
  -8   4   7    34247.11    35475.64    361.46 o
  -6   4   7     6964.96     7126.29    101.45 o
  -4   4   7    17137.46    16996.66    171.31 o
  -2   4   7    17046.17    17169.97    172.31 o
   0   4   7     5398.46     5309.49     62.98 o
   2   4   7    18162.10    17806.55    202.68 o
   4   4   7     3587.05     3629.65     60.69 o
   6   4   7      543.85      592.99     47.46 o
   8   4   7     4253.34     4318.14     75.96 o
  10   4   7       59.13      -21.89     21.89 o
  12   4   7      193.18      114.77     31.21 o
  14   4   7      331.39      280.61     37.69 o
  16   4   7      953.55     1054.62     55.45 o
  18   4   7      284.75      279.28     47.27 o
  20   4   7     1598.22     1730.07     82.55 o
  22   4   7      317.46      311.65     69.08 o
 -31   5   7      167.27      136.29     45.93 o
 -29   5   7     2408.90     2567.52     96.85 o
 -27   5   7      769.85      742.84     48.60 o
 -25   5   7     4331.04     4458.58    101.85 o
 -23   5   7     2012.29     1972.34     57.67 o
 -21   5   7    10791.05    10627.17    151.49 o
 -19   5   7      429.37      419.78     26.69 o
 -17   5   7    11743.44    11213.62    135.45 o
 -15   5   7     2247.92     2112.15     41.14 o
 -13   5   7     7533.70     7578.52     89.62 o
 -11   5   7      335.74      307.49     20.82 o
  -9   5   7    17978.53    17826.17    167.24 o
  -7   5   7     1100.16     1097.68     44.89 o
  -5   5   7    32870.04    32337.76    426.95 o
  -3   5   7       10.22       17.05     19.43 o
  -1   5   7    19568.88    19962.13    199.32 o
   1   5   7      141.16      165.19     20.48 o
   3   5   7    15137.72    14793.91    167.44 o
   5   5   7        9.29       23.78     21.04 o
   7   5   7     2681.16     2605.81     57.67 o
   9   5   7        0.84        0.59     22.62 o
  11   5   7     1086.23     1150.10     49.90 o
  13   5   7      651.82      619.11     66.37 o
  15   5   7     1869.57     1863.64     80.31 o
  17   5   7      181.94      124.57     41.99 o
  19   5   7      813.08      886.12     72.29 o
  21   5   7      116.25      138.96     48.97 o
 -30   6   7     2176.32     2281.96     97.03 o
 -28   6   7      318.81      200.91     49.56 o
 -26   6   7      930.46      908.81     62.65 o
 -24   6   7      779.10      786.83     47.80 o
 -22   6   7      471.35      480.22     42.43 o
 -20   6   7     1457.62     1453.50     69.64 o
 -18   6   7     3377.85     3499.07     73.86 o
 -16   6   7     6326.62     6142.60    100.73 o
 -14   6   7    12748.00    12113.15    162.88 o
 -12   6   7     8328.67     8277.28    120.59 o
 -10   6   7     9779.78     9603.36    150.16 o
  -8   6   7      152.26      159.87     39.06 o
  -6   6   7     4409.87     4365.63     85.62 o
  -4   6   7     1988.80     2053.00     44.99 o
  -2   6   7     1434.23     1548.09     95.18 o
   0   6   7    13777.15    13226.73    167.08 o
   2   6   7      147.13      146.47     22.15 o
   4   6   7     3405.00     3253.75     84.05 o
   6   6   7     1501.97     1406.04     51.94 o
   8   6   7     1056.68      973.13     48.40 o
  10   6   7     3692.41     3810.73     85.43 o
  12   6   7      746.42      777.73     54.85 o
  14   6   7      560.39      553.91     60.26 o
  16   6   7      997.16      961.53     62.99 o
  18   6   7       16.64       -1.38     42.41 o
  20   6   7       53.14       25.64     45.61 o
 -27   7   7      254.57      274.64     75.48 o
 -25   7   7     1066.36     1028.87     64.13 o
 -23   7   7      392.49      345.28     39.64 o
 -21   7   7      952.10      938.79     50.53 o
 -19   7   7      665.13      696.61     38.10 o
 -17   7   7     6333.27     6093.09    149.37 o
 -15   7   7       45.44       14.30     31.43 o
 -13   7   7    12326.32    12264.59    166.48 o
 -11   7   7        5.11        7.35     25.66 o
  -9   7   7     3061.17     3101.90     73.64 o
  -7   7   7      545.86      602.16     42.98 o
  -5   7   7      535.37      508.77     40.85 o
  -3   7   7      813.91      778.78     40.66 o
  -1   7   7       10.45        5.44     24.88 o
   1   7   7      401.95      344.76     32.32 o
   3   7   7     7985.60     7888.22    131.73 o
   5   7   7     1280.56     1263.73     52.07 o
   7   7   7     4944.89     5060.16    100.63 o
   9   7   7       83.75       71.82     29.85 o
  11   7   7     1110.73     1249.30     55.41 o
  13   7   7        6.38        0.98     36.79 o
  15   7   7      145.97      200.95     46.25 o
  17   7   7       82.93       37.71     43.99 o
 -24   8   7      286.64      323.74     51.50 o
 -22   8   7      482.83      486.17     51.32 o
 -20   8   7     2194.02     2278.49     72.12 o
 -18   8   7       68.33       74.94     30.44 o
 -16   8   7     1332.30     1349.34     50.40 o
 -14   8   7      105.99      172.09     27.87 o
 -12   8   7      199.24      187.74     27.76 o
 -10   8   7     1805.86     1877.66     58.35 o
  -8   8   7     2188.16     2174.21     55.98 o
  -6   8   7       60.95       95.56     28.58 o
  -4   8   7     2365.10     2457.08     77.93 o
  -2   8   7       38.66        7.12     25.61 o
   0   8   7      419.24      408.85     61.98 o
   2   8   7      117.64       71.94     28.45 o
   4   8   7      157.10      199.40     30.88 o
   6   8   7      228.03      264.07     35.19 o
   8   8   7      916.20     1005.77     50.76 o
  10   8   7       60.89       94.54     34.86 o
  12   8   7        2.13       21.74     38.60 o
  14   8   7       66.90       18.04     40.67 o
 -21   9   7      208.70      231.62     69.12 o
 -19   9   7       33.44       23.91     31.02 o
 -17   9   7      194.69      226.52     38.33 o
 -15   9   7      733.57      780.33     41.02 o
 -13   9   7        0.85       19.54     24.51 o
 -11   9   7      866.73      868.37     41.99 o
  -9   9   7      159.65      185.64     27.75 o
  -7   9   7      654.39      627.53     47.97 o
  -5   9   7     1784.31     1910.14     61.15 o
  -3   9   7      723.11      691.03     51.54 o
  -1   9   7     1360.64     1579.42     58.48 o
   1   9   7       62.96       17.63     37.68 o
   3   9   7      348.22      338.26     34.59 o
   5   9   7      229.10      258.41     34.27 o
   7   9   7      315.13      358.55     51.71 o
   9   9   7       61.82       41.69     34.18 o
  11   9   7       34.12       29.56     41.02 o
 -14  10   7       69.26       82.33     33.11 o
 -12  10   7      748.73      904.10     53.50 o
 -10  10   7      478.47      511.72     40.83 o
  -8  10   7       75.78       46.76     33.35 o
  -6  10   7       13.76       57.40     31.58 o
  -4  10   7      881.89     1100.25     51.44 o
  -2  10   7       38.11      -52.45     52.45 o
   0  10   7      259.74      271.20     47.55 o
   2  10   7       59.37       38.05     43.12 o
   4  10   7      115.41      115.92     46.06 o
 -34   0   8      458.31      588.25    113.24 o
 -32   0   8     1982.01     2213.96     92.37 o
 -30   0   8     4788.63     5122.62    148.11 o
 -28   0   8     4539.22     4318.16    115.01 o
 -26   0   8     3849.66     4152.69    123.84 o
 -24   0   8     3514.64     3410.89     92.71 o
 -22   0   8      623.38      694.75     44.37 o
 -20   0   8     4987.49     4764.36    104.43 o
 -18   0   8    19688.68    20062.73    308.40 o
 -16   0   8      573.29      525.44     32.58 o
 -14   0   8    45688.07    43764.64    770.82 o
 -12   0   8      914.89      632.19     91.55 o
 -10   0   8    33770.57    32049.00    571.16 o
  -8   0   8    28090.40    26706.37    481.21 o
  -6   0   8     5486.85     4747.09    119.06 o
  -4   0   8    81309.55    82720.47   1413.99 o
  -2   0   8    87935.61    87190.02   1489.64 o
   0   0   8     3038.39     2978.31     91.22 o
   2   0   8    11831.42    11304.31    229.54 o
   4   0   8     2389.92     2185.01     79.29 o
   6   0   8     8658.95     8649.51    192.88 o
   8   0   8       98.84       88.19     29.91 o
  10   0   8     6713.10     6467.07    217.51 o
  12   0   8      178.17      173.79     33.58 o
  14   0   8     4363.20     4542.79    108.42 o
  16   0   8       66.58       43.26     75.00 o
  18   0   8      344.32      297.62     64.47 o
  20   0   8      142.03      216.18     94.86 o
  22   0   8       32.35      -65.44     86.03 o
  24   0   8        0.57       18.38     94.86 o
 -35   1   8     1283.58     1418.61    209.93 o
 -33   1   8       32.25       23.80     35.51 o
 -31   1   8     2485.41     2690.91    123.27 o
 -29   1   8       24.73       18.32     24.28 o
 -27   1   8     4796.20     4767.49     84.49 o
 -25   1   8        0.39       -8.18     21.19 o
 -23   1   8     9983.09    10175.12    131.32 o
 -21   1   8      203.77      158.96     22.06 o
 -19   1   8     7258.69     6956.81     93.90 o
 -17   1   8     3049.02     2857.50     51.63 o
 -15   1   8    23659.83    23372.96    270.97 o
 -13   1   8     9722.46     9519.80    140.53 o
 -11   1   8    36732.85    36303.84    454.79 o
  -9   1   8     4680.88     4205.18     77.01 o
  -7   1   8    45683.63    44697.76    551.39 o
  -5   1   8    11784.91    11890.07    165.17 o
  -3   1   8     6506.29     5886.71     95.12 o
  -1   1   8      317.97      251.46     27.45 o
   1   1   8    12381.51    12406.35    174.61 o
   3   1   8     7022.62     6618.35    108.55 o
   5   1   8     6167.74     6189.62     94.94 o
   7   1   8     4433.98     4440.80     77.81 o
   9   1   8     4789.14     4860.96     85.66 o
  11   1   8     4274.23     4477.27     73.89 o
  13   1   8     1928.03     1984.95     49.36 o
  15   1   8      386.56      413.94     34.83 o
  17   1   8      390.81      450.56     55.47 o
  19   1   8      423.32      362.29     54.88 o
  21   1   8      108.01       88.85     52.47 o
  23   1   8      114.48       25.47     64.77 o
 -34   2   8      357.56      306.64     50.57 o
 -32   2   8      127.73      107.73     37.77 o
 -30   2   8     1491.48     1519.22     71.91 o
 -28   2   8      726.86      686.45     40.36 o
 -26   2   8     3853.60     3689.90    105.57 o
 -24   2   8     1291.20     1356.15     43.78 o
 -22   2   8    10915.80    10524.65    133.22 o
 -20   2   8     1176.09     1178.78     37.58 o
 -18   2   8     8577.45     8045.65    103.36 o
 -16   2   8     1482.17     1387.72     36.38 o
 -14   2   8     4837.82     4508.83     72.19 o
 -12   2   8     2663.02     2411.66     57.49 o
 -10   2   8    36407.77    35938.25    449.83 o
  -8   2   8      209.81      172.90     45.43 o
  -6   2   8    23822.42    23033.96    282.09 o
  -4   2   8     1409.53     1288.03     36.97 o
  -2   2   8     6335.69     6171.91     88.05 o
   0   2   8       21.85       20.96     22.61 o
   2   2   8    13680.85    13323.28    152.12 o
   4   2   8      448.39      434.25     23.63 o
   6   2   8    16257.51    16321.14    182.04 o
   8   2   8      185.48      151.58     24.13 o
  10   2   8     1203.71     1336.79     49.12 o
  12   2   8       67.22      -23.13     23.13 o
  14   2   8      218.09      305.95     48.50 o
  16   2   8       52.42       30.69     32.97 o
  18   2   8      774.11      764.17     64.11 o
  20   2   8        0.81      -45.90     45.90 o
  22   2   8      330.80      280.79     59.38 o
 -33   3   8        9.13       42.64     45.76 o
 -31   3   8      159.27      143.79     35.39 o
 -29   3   8     1564.72     1547.65     57.64 o
 -27   3   8     1250.64     1287.55     50.93 o
 -25   3   8     1404.59     1521.08     51.68 o
 -23   3   8     6331.41     6215.48     93.33 o
 -21   3   8        5.38      -17.17     17.17 o
 -19   3   8     8012.40     8104.02    114.27 o
 -17   3   8     1681.95     1591.88     40.11 o
 -15   3   8     8696.00     8351.05    103.46 o
 -13   3   8     4844.88     4653.15     72.14 o
 -11   3   8      810.71      722.04     50.52 o
  -9   3   8     2863.23     2894.52     61.79 o
  -7   3   8      291.91      285.74     23.92 o
  -5   3   8     4205.13     4070.97     73.53 o
  -3   3   8     4168.75     4323.61     63.28 o
  -1   3   8     9843.00    10077.12    147.65 o
   1   3   8     2407.57     2353.91     43.06 o
   3   3   8     3281.24     3299.21     69.17 o
   5   3   8     3150.15     3077.39     52.30 o
   7   3   8      274.77      278.78     41.39 o
   9   3   8     2610.71     2732.60     53.82 o
  11   3   8      166.39       81.54     32.00 o
  13   3   8      460.93      523.17     45.11 o
  15   3   8      115.49      124.96     35.30 o
  17   3   8       39.45      -24.16     32.93 o
  19   3   8      755.88      651.32    105.93 o
  21   3   8        2.23      -46.93     49.34 o
 -32   4   8       51.83       82.51     46.62 o
 -30   4   8      521.42      487.70     54.58 o
 -28   4   8       53.27       39.00     31.96 o
 -26   4   8     1683.05     1735.77     56.34 o
 -24   4   8      138.94      113.23     26.25 o
 -22   4   8     2374.94     2359.44     59.18 o
 -20   4   8       41.96       32.58     21.73 o
 -18   4   8     1500.15     1653.80     41.68 o
 -16   4   8        1.79      -15.22     15.22 o
 -14   4   8     1214.83     1163.75     38.87 o
 -12   4   8      236.90      211.43     16.72 o
 -10   4   8     1869.50     1830.53     38.62 o
  -8   4   8       56.99       27.62     21.50 o
  -6   4   8      792.35      828.45     31.88 o
  -4   4   8       10.94        9.62     14.38 o
  -2   4   8     3879.76     3899.38     63.52 o
   0   4   8        5.51        9.38     16.86 o
   2   4   8     2628.51     2645.73     51.53 o
   4   4   8      135.87      117.67     22.42 o
   6   4   8      461.85      461.41     29.71 o
   8   4   8       13.23       62.33     35.91 o
  10   4   8        9.22      -14.07     22.16 o
  12   4   8        1.79      -25.77     30.80 o
  14   4   8        9.18      -30.88     30.88 o
  16   4   8       33.53      -30.19     37.51 o
  18   4   8       17.67        6.47     42.23 o
  20   4   8       31.89       15.60     57.76 o
 -31   5   8        0.22      -41.82     42.77 o
 -29   5   8       89.10      149.88     45.13 o
 -27   5   8        1.08      -34.05     37.85 o
 -25   5   8        1.93      -26.87     26.87 o
 -23   5   8      463.85      453.70     38.83 o
 -21   5   8      777.50      766.09     39.51 o
 -19   5   8     5365.07     5324.58     94.93 o
 -17   5   8     4014.92     3715.01     63.56 o
 -15   5   8      459.44      437.87     23.45 o
 -13   5   8     1277.62     1154.26     32.44 o
 -11   5   8     2689.30     2674.13     53.62 o
  -9   5   8     2333.92     2371.16     54.61 o
  -7   5   8      458.57      479.86     25.01 o
  -5   5   8       11.95        1.16     18.56 o
  -3   5   8      838.25      858.75     31.76 o
  -1   5   8     2125.66     1992.75     45.50 o
   1   5   8     1157.23     1126.02     37.55 o
   3   5   8       97.42      109.45     24.36 o
   5   5   8       26.52       15.74     22.52 o
   7   5   8     2026.06     1939.84     59.04 o
   9   5   8        5.32      -25.06     25.06 o
  11   5   8      303.18      283.54     49.12 o
  13   5   8        0.16      -35.71     35.71 o
  15   5   8        7.38      -24.86     40.87 o
  17   5   8       55.54       76.35     44.88 o
  19   5   8        8.67      -24.41     42.20 o
 -28   6   8      422.90      403.95     54.15 o
 -26   6   8      829.03      944.29     61.84 o
 -24   6   8     1310.21     1326.30     59.54 o
 -22   6   8      595.93      638.73     47.48 o
 -20   6   8     3669.05     3590.99     89.96 o
 -18   6   8      487.29      506.83     37.81 o
 -16   6   8     7384.85     6728.43    108.79 o
 -14   6   8        3.62       55.73     23.64 o
 -12   6   8     3652.27     3386.88     78.25 o
 -10   6   8      705.70      802.78     42.31 o
  -8   6   8      917.73      907.10     45.21 o
  -6   6   8       13.56       36.01     31.29 o
  -4   6   8      289.70      270.04     32.64 o
  -2   6   8     5861.72     5690.23    104.11 o
   0   6   8      149.86      153.03     33.35 o
   2   6   8      450.35      434.75     33.83 o
   4   6   8     2168.94     2138.85     61.84 o
   6   6   8       18.54        3.67     27.19 o
   8   6   8      639.43      604.34     39.98 o
  10   6   8       83.29      113.92     43.69 o
  12   6   8        9.50      -11.40     35.98 o
  14   6   8        7.02      -39.27     39.27 o
  16   6   8       50.34       49.23     42.49 o
  18   6   8       24.80        9.73     43.93 o
 -27   7   8      725.74      816.15     68.10 o
 -25   7   8      965.26      987.86     65.01 o
 -23   7   8     2149.37     2119.95     71.68 o
 -21   7   8       22.47        8.42     25.76 o
 -19   7   8      978.87     1049.96     47.21 o
 -17   7   8      289.89      266.91     29.89 o
 -15   7   8     1034.67     1071.09     46.42 o
 -13   7   8       90.74       91.08     29.86 o
 -11   7   8     6116.86     5985.49    100.72 o
  -9   7   8        8.94       -0.49     35.24 o
  -7   7   8     7179.08     6962.85    123.47 o
  -5   7   8      823.48      916.67     53.67 o
  -3   7   8      100.82       66.89     28.07 o
  -1   7   8      757.26      740.40     40.55 o
   1   7   8     3373.74     3311.23     78.52 o
   3   7   8      545.10      515.28     38.37 o
   5   7   8      739.93      692.09     51.69 o
   7   7   8      836.98      939.65     48.43 o
   9   7   8       34.92       20.97     30.51 o
  11   7   8      217.32      200.28     42.29 o
  13   7   8       12.97      -16.43     40.28 o
  15   7   8        1.80        7.02     42.73 o
 -24   8   8      910.13     1040.10     66.66 o
 -22   8   8       28.72       57.41     40.18 o
 -20   8   8      694.89      682.68     45.37 o
 -18   8   8     1093.75     1157.74     50.99 o
 -16   8   8       41.36       61.41     26.21 o
 -14   8   8     2125.94     2305.86     62.45 o
 -12   8   8     1393.03     1300.89     49.20 o
 -10   8   8     4509.86     4586.39     86.57 o
  -8   8   8     1603.78     1518.38     58.00 o
  -6   8   8     2412.72     2392.68     68.63 o
  -4   8   8     4358.65     4257.47    108.11 o
  -2   8   8      754.75      860.32     44.64 o
   0   8   8       85.93       77.42     29.59 o
   2   8   8       22.30       18.19     28.10 o
   4   8   8      358.97      368.69     39.06 o
   6   8   8     1201.32     1124.54     53.86 o
   8   8   8      627.81      684.78     45.80 o
  10   8   8     1130.96     1208.60     69.55 o
  12   8   8       26.95       52.90     43.24 o
 -19   9   8     1116.44     1269.09     69.78 o
 -17   9   8       40.12       66.47     28.72 o
 -15   9   8     2961.94     2969.28    105.45 o
 -13   9   8      576.51      599.33     38.48 o
 -11   9   8     2147.88     2171.67     61.80 o
  -9   9   8      152.86      158.85     29.47 o
  -7   9   8     1987.34     2111.33     60.23 o
  -5   9   8        0.99       12.35     30.07 o
  -3   9   8     1969.10     2075.45    104.41 o
  -1   9   8      158.39      171.65     32.21 o
   1   9   8      420.17      410.22     37.86 o
   3   9   8       57.52       52.79     31.88 o
   5   9   8       89.69       71.46     32.90 o
   7   9   8      213.69      234.99     38.57 o
   9   9   8      393.37      422.39     50.22 o
 -12  10   8      917.18     1199.94     58.33 o
 -10  10   8      415.60      461.14     41.10 o
  -8  10   8       27.98       83.25     33.47 o
  -6  10   8      860.11     1050.45     56.57 o
  -4  10   8      256.97      290.72     37.90 o
  -2  10   8      661.31      677.46     72.68 o
   0  10   8       98.89      174.87     47.70 o
 -35   1   9       11.14      -58.97     58.97 o
 -33   1   9        1.97       11.30     35.11 o
 -31   1   9      242.47      213.28     33.27 o
 -29   1   9      126.22      129.87     26.25 o
 -27   1   9       25.20      -21.75     21.75 o
 -25   1   9     7193.84     7260.32    107.19 o
 -23   1   9      175.10      146.01     23.54 o
 -21   1   9     2652.68     2506.60     52.96 o
 -19   1   9     1046.33      980.64     34.95 o
 -17   1   9       39.98       13.98     15.67 o
 -15   1   9      422.94      423.78     31.63 o
 -13   1   9      639.66      584.52     32.07 o
 -11   1   9     8538.77     8173.26    125.73 o
  -9   1   9      457.67      439.21     29.24 o
  -7   1   9    11355.33    11151.08    160.29 o
  -5   1   9      335.16      329.63     26.54 o
  -3   1   9      419.34      419.21     28.93 o
  -1   1   9     1908.06     1834.98     61.54 o
   1   1   9        6.28      -21.76     21.76 o
   3   1   9     1256.68     1136.33     45.71 o
   5   1   9      822.63      761.60     35.20 o
   7   1   9     1037.75      964.53     40.52 o
   9   1   9       95.33       24.98     25.70 o
  11   1   9      376.73      421.34     28.64 o
  13   1   9       79.85       31.91     28.11 o
  15   1   9        4.75      -30.87     30.87 o
  17   1   9      538.99      579.62     73.96 o
  19   1   9        0.27      -47.37     47.37 o
  21   1   9        8.22       -3.06     66.80 o
 -34   2   9        3.67      -26.79     39.21 o
 -32   2   9     1039.80     1068.26     59.59 o
 -30   2   9      276.85      215.02     32.79 o
 -28   2   9     3211.51     3527.05     80.50 o
 -26   2   9      295.33      259.46     28.06 o
 -24   2   9     1562.85     1618.53     47.14 o
 -22   2   9     3168.48     2902.09     58.96 o
 -20   2   9     5702.05     5567.86     83.10 o
 -18   2   9     1867.34     1625.66     41.76 o
 -16   2   9     5581.85     5152.64     82.03 o
 -14   2   9     1107.41     1099.86     43.77 o
 -12   2   9     4284.49     4058.75     78.21 o
 -10   2   9     2964.65     2584.35     60.55 o
  -8   2   9    11018.33    10946.87    157.54 o
  -6   2   9       61.60      -21.41     21.41 o
  -4   2   9    16308.68    16365.33    221.05 o
  -2   2   9        3.57        6.06     21.94 o
   0   2   9     7985.14     7945.32    125.24 o
   2   2   9        2.49      -21.25     21.25 o
   4   2   9      397.54      290.64     27.60 o
   6   2   9      340.15      349.06     24.55 o
   8   2   9       26.06        2.83     20.70 o
  10   2   9      750.77      711.59     39.43 o
  12   2   9      541.36      528.81     42.09 o
  14   2   9      694.53      717.68     46.61 o
  16   2   9      107.65      112.04     37.75 o
  18   2   9        1.41      -45.94     45.94 o
  20   2   9      255.52      299.68     59.50 o
  22   2   9        0.06      -50.24     50.24 o
 -33   3   9     1900.16     2221.95     96.84 o
 -31   3   9      136.03       61.08     55.88 o
 -29   3   9     2752.11     2775.68     81.62 o
 -27   3   9     1333.33     1462.83     52.81 o
 -25   3   9     1576.31     1523.08     50.92 o
 -23   3   9     1518.95     1629.87     46.53 o
 -21   3   9     1238.12     1205.48     39.53 o
 -19   3   9     2256.49     2227.36     56.49 o
 -17   3   9    11054.06    10151.06    124.10 o
 -15   3   9    11697.17    11386.82    146.95 o
 -13   3   9    12390.62    12200.58    175.36 o
 -11   3   9     7881.54     7568.95    119.37 o
  -9   3   9     3292.81     3312.51     68.29 o
  -7   3   9     4033.69     4217.22     70.97 o
  -5   3   9     6846.35     7237.93    146.36 o
  -3   3   9     7393.39     7035.44    104.41 o
  -1   3   9     3075.94     3120.17     56.65 o
   1   3   9    10866.06    10736.25    119.79 o
   3   3   9      563.99      473.74     29.43 o
   5   3   9     1492.79     1434.16     41.29 o
   7   3   9     1607.08     1597.47     44.32 o
   9   3   9     2543.50     2436.54     71.05 o
  11   3   9      736.25      835.64     47.28 o
  13   3   9      518.40      517.16     44.81 o
  15   3   9      407.74      474.89     45.67 o
  17   3   9      645.20      649.16     50.87 o
  19   3   9       25.68      -35.74     48.43 o
  21   3   9       50.01      -62.09     62.09 o
 -32   4   9      412.12      422.10     55.73 o
 -30   4   9      593.33      622.00     58.41 o
 -28   4   9     1081.22     1145.04     57.52 o
 -26   4   9       57.99       43.22     43.30 o
 -24   4   9     7258.08     7095.09    125.86 o
 -22   4   9      754.77      855.69     41.22 o
 -20   4   9    15547.39    15470.01    196.83 o
 -18   4   9      505.92      492.57     25.93 o
 -16   4   9     8498.82     8295.41    105.69 o
 -14   4   9      632.45      580.66     28.46 o
 -12   4   9    13836.61    13445.93    189.97 o
 -10   4   9      956.45      908.02     39.68 o
  -8   4   9    12739.21    12574.33    162.09 o
  -6   4   9      113.79      113.26     20.02 o
  -4   4   9     2217.48     2196.31     46.53 o
  -2   4   9     2176.85     2062.12     48.72 o
   0   4   9     1902.06     1835.66     44.16 o
   2   4   9      312.99      299.44     24.05 o
   4   4   9    12182.45    12157.69    161.02 o
   6   4   9     2361.94     2507.55     58.61 o
   8   4   9     4993.09     5193.25    159.22 o
  10   4   9       34.97       63.73     32.57 o
  12   4   9     2171.18     2059.10     71.64 o
  14   4   9       31.61      -33.14     36.76 o
  16   4   9        7.53       -9.71     72.93 o
  18   4   9       15.98      -26.42     40.79 o
  20   4   9        3.07      -90.44     90.44 o
 -31   5   9      429.65      425.61     56.94 o
 -29   5   9       43.80      -23.67     41.92 o
 -27   5   9     1009.84     1030.32     65.34 o
 -25   5   9     2221.78     2236.89     65.66 o
 -23   5   9     3496.53     3602.51     80.12 o
 -21   5   9     5082.95     4857.14     92.85 o
 -19   5   9     3989.69     4017.71     81.30 o
 -17   5   9     5117.71     5038.44     78.20 o
 -15   5   9     3980.89     3994.38     65.72 o
 -13   5   9     3616.34     3704.75     67.32 o
 -11   5   9     4039.30     3974.85     85.40 o
  -9   5   9     2515.79     2502.61     58.57 o
  -7   5   9     7782.72     7574.37    111.82 o
  -5   5   9      590.81      674.82     33.27 o
  -3   5   9     2886.37     2799.60     60.98 o
  -1   5   9      710.18      600.64     32.73 o
   1   5   9     4379.26     4461.02     78.88 o
   3   5   9      633.59      652.84     34.31 o
   5   5   9     5102.67     5139.45     99.01 o
   7   5   9      306.41      311.10     32.90 o
   9   5   9     1421.00     1496.11     69.72 o
  11   5   9      119.31      119.82     40.36 o
  13   5   9      217.06      215.01     52.93 o
  15   5   9      155.32       57.81     42.29 o
  17   5   9      242.28      197.57     48.08 o
 -28   6   9     3954.15     4183.29    124.36 o
 -26   6   9        7.21      -16.37     40.64 o
 -24   6   9     1847.24     1731.28     67.76 o
 -22   6   9      599.93      515.83     37.21 o
 -20   6   9     4193.58     4252.01     86.70 o
 -18   6   9        0.85      -23.51     23.51 o
 -16   6   9     5089.03     5256.07     94.86 o
 -14   6   9     2959.51     3106.09     69.41 o
 -12   6   9     4692.89     4715.67     97.91 o
 -10   6   9     2760.06     2765.79     80.45 o
  -8   6   9     4604.98     4700.53     95.63 o
  -6   6   9       71.75       97.44     36.48 o
  -4   6   9     9729.44     9783.50    155.49 o
  -2   6   9      187.23      228.66     35.77 o
   0   6   9     4745.09     4871.15     96.73 o
   2   6   9      334.61      289.28     32.67 o
   4   6   9      399.61      425.87     36.72 o
   6   6   9      178.31      127.62     30.05 o
   8   6   9      955.01     1106.28     53.27 o
  10   6   9      690.62      652.97     53.06 o
  12   6   9      108.01       53.35     40.17 o
  14   6   9      337.98      374.61     52.54 o
  16   6   9       54.17       96.87     45.91 o
 -27   7   9     1066.31     1196.79     73.89 o
 -25   7   9     1314.61     1277.17     73.96 o
 -23   7   9     1054.53     1000.06     65.08 o
 -21   7   9      271.56      231.88     31.92 o
 -19   7   9      395.76      406.63     42.80 o
 -17   7   9        5.79       36.46     25.39 o
 -15   7   9     1127.59     1232.68     54.09 o
 -13   7   9        0.85       -9.39     24.79 o
 -11   7   9     5078.25     5078.71    113.67 o
  -9   7   9     1691.49     1579.32    132.88 o
  -7   7   9    13971.02    14262.09    213.18 o
  -5   7   9     1984.47     1992.87     90.95 o
  -3   7   9     5196.87     5141.51    101.88 o
  -1   7   9       34.72        4.19     28.71 o
   1   7   9       77.88       57.58     30.56 o
   3   7   9        5.13      -28.10     28.10 o
   5   7   9       14.36      -29.93     29.93 o
   7   7   9       19.67        3.25     29.57 o
   9   7   9      499.05      396.02     48.23 o
  11   7   9       45.99      -27.36     38.51 o
  13   7   9      787.59      744.62     62.02 o
 -22   8   9      378.09      457.35     53.18 o
 -20   8   9      676.39      772.03     53.49 o
 -18   8   9      492.60      458.39     37.08 o
 -16   8   9       17.83       11.99     30.42 o
 -14   8   9      375.18      360.48     33.92 o
 -12   8   9      927.68     1051.76     47.65 o
 -10   8   9     1642.27     1716.82     63.70 o
  -8   8   9      643.16      816.03     50.05 o
  -6   8   9      792.72      838.26     48.86 o
  -4   8   9      530.98      653.60     50.99 o
  -2   8   9       19.35       38.54     30.06 o
   0   8   9      301.07      329.50     35.83 o
   2   8   9        0.95      -33.44     33.44 o
   4   8   9      195.01      220.10     35.75 o
   6   8   9     1302.77     1318.49     59.56 o
   8   8   9       36.32       23.53     40.14 o
  10   8   9       55.41        2.86     42.07 o
 -19   9   9      843.70      907.36     88.56 o
 -17   9   9       26.88       90.48     34.78 o
 -15   9   9      971.41     1132.93     67.12 o
 -13   9   9      133.47      114.31     33.27 o
 -11   9   9       45.94       41.24     31.40 o
  -9   9   9       43.89        4.53     26.71 o
  -7   9   9      130.22      132.74     34.48 o
  -5   9   9      209.03      161.39     35.04 o
  -3   9   9       49.60       32.72     46.71 o
  -1   9   9      659.34      707.94     45.10 o
   1   9   9      891.20      970.31     64.42 o
   3   9   9       29.63       -8.70     32.30 o
   5   9   9      393.91      389.98     41.18 o
  -8  10   9      788.38      791.43     48.86 o
  -6  10   9        8.74      -32.28     32.28 o
  -4  10   9      190.79      149.02     49.68 o
 -34   0  10      829.65      863.26    127.94 o
 -32   0  10       59.42       54.83     39.23 o
 -30   0  10     1199.24     1210.73     67.19 o
 -28   0  10     2887.05     3015.11    110.13 o
 -26   0  10     3572.35     3569.35    137.58 o
 -24   0  10     6839.70     6581.88    256.35 o
 -22   0  10    14856.33    14174.54    240.57 o
 -20   0  10      848.87      851.47     49.71 o
 -18   0  10    25533.44    24138.20    367.22 o
 -16   0  10      234.84      182.72     40.81 o
 -14   0  10     7035.43     6639.19    158.83 o
 -12   0  10    12201.35    11532.63    239.43 o
 -10   0  10      127.73        7.41     38.60 o
  -8   0  10    25760.63    24522.82    453.13 o
  -6   0  10      425.21      265.05    108.83 o
  -4   0  10    27892.91    26740.96    491.86 o
  -2   0  10     6860.62     6677.38    227.95 o
   0   0  10     5316.86     5315.86    139.08 o
   2   0  10     7170.74     6934.69    222.43 o
   4   0  10       14.19        8.79     51.47 o
   6   0  10     3625.87     3738.34    168.75 o
   8   0  10     1390.34     1424.25     68.82 o
  10   0  10      493.71      632.56     57.76 o
  12   0  10     1007.82     1045.97     57.36 o
  14   0  10       68.41      -30.63     49.71 o
  16   0  10      560.96      452.22    102.21 o
  18   0  10       32.70      -49.27     80.88 o
  20   0  10      429.04      341.19    107.36 o
 -33   1  10      768.54      877.36     55.47 o
 -31   1  10      223.24      215.68     33.71 o
 -29   1  10     3057.48     3181.10     70.83 o
 -27   1  10      256.39      238.84     27.37 o
 -25   1  10     8993.75     8912.69    123.58 o
 -23   1  10      361.63      333.32     27.70 o
 -21   1  10    11499.48    11222.12    140.23 o
 -19   1  10     1008.23      923.11     34.57 o
 -17   1  10    12534.64    12247.41    181.80 o
 -15   1  10      526.22      489.94     37.47 o
 -13   1  10     6359.73     5964.71    103.11 o
 -11   1  10      182.84       36.78     24.88 o
  -9   1  10    15250.39    14458.37    202.66 o
  -7   1  10     1697.18     1405.69     52.19 o
  -5   1  10    23740.75    23035.10    303.41 o
  -3   1  10       16.84        4.93     42.13 o
  -1   1  10    11845.82    11512.17    196.84 o
   1   1  10       58.06      105.03     28.93 o
   3   1  10     7769.70     7851.42    131.04 o
   5   1  10      283.25      240.78     28.40 o
   7   1  10      957.44      927.73     42.22 o
   9   1  10       43.83       37.96     22.92 o
  11   1  10      814.19      843.25     50.02 o
  13   1  10      102.56       97.89     34.29 o
  15   1  10      515.66      602.96     61.18 o
  17   1  10        2.21      -44.92     44.92 o
  19   1  10      166.58      220.85     69.38 o
 -34   2  10      976.50      991.98     89.95 o
 -32   2  10      277.60      283.03     41.46 o
 -30   2  10     1326.90     1347.76     55.49 o
 -28   2  10       24.07      -16.47     26.87 o
 -26   2  10     2226.79     2372.59     58.44 o
 -24   2  10       57.44       56.99     29.60 o
 -22   2  10     3659.93     3711.74     72.35 o
 -20   2  10     7896.07     7971.88    107.27 o
 -18   2  10      289.40      322.74     23.69 o
 -16   2  10     6253.78     5949.91    106.98 o
 -14   2  10     7677.54     7629.38    124.44 o
 -12   2  10     9083.82     8953.03    139.60 o
 -10   2  10    18286.56    17826.14    242.65 o
  -8   2  10     2986.85     2862.28     78.54 o
  -6   2  10     3981.69     3929.86     79.11 o
  -4   2  10     1094.97     1120.84     52.21 o
  -2   2  10     1611.85     1541.35     51.52 o
   0   2  10     1535.89     1593.59     54.19 o
   2   2  10     1239.23     1057.93     45.42 o
   4   2  10     3689.79     3662.14     77.11 o
   6   2  10       14.81       27.95     21.24 o
   8   2  10     4564.67     4557.89    122.18 o
  10   2  10       82.84      117.15     32.91 o
  12   2  10      160.93      161.13     43.70 o
  14   2  10     1340.89     1290.96     61.58 o
  16   2  10      412.76      353.07     55.39 o
  18   2  10       31.62      -37.37     47.93 o
  20   2  10       14.04      -30.24     52.21 o
 -33   3  10     1015.54     1130.81    106.62 o
 -31   3  10      423.50      521.80     72.46 o
 -29   3  10      604.76      562.80     50.89 o
 -27   3  10       59.85       22.28     25.33 o
 -25   3  10      419.77      369.05     31.40 o
 -23   3  10     1076.80     1073.01     42.61 o
 -21   3  10      573.56      556.54     29.11 o
 -19   3  10      586.72      529.28     27.65 o
 -17   3  10     8726.67     8800.07    123.85 o
 -15   3  10      509.94      418.11     34.60 o
 -13   3  10     6452.30     6621.45    112.59 o
 -11   3  10       13.87      -24.83     24.83 o
  -9   3  10     4488.03     4450.54     85.32 o
  -7   3  10      639.15      619.97     34.20 o
  -5   3  10     7281.98     7325.02    140.69 o
  -3   3  10      378.40      327.51     41.07 o
  -1   3  10     1457.10     1353.12     45.00 o
   1   3  10     1193.70     1179.63     38.94 o
   3   3  10      547.45      506.26     31.46 o
   5   3  10     1380.96     1265.72     41.64 o
   7   3  10     1630.10     1668.23     50.48 o
   9   3  10      477.12      469.06     40.88 o
  11   3  10     1944.13     2198.23     73.86 o
  13   3  10      233.01      179.22     39.40 o
  15   3  10       65.47       61.02     40.12 o
  17   3  10      179.25       88.06     51.84 o
  19   3  10        1.01      -18.22     62.19 o
 -32   4  10       53.84      -16.34     45.03 o
 -30   4  10        1.68      -41.60     41.60 o
 -28   4  10     1100.07     1012.58     80.85 o
 -26   4  10      380.42      453.68     58.92 o
 -24   4  10     2757.26     2356.77     82.23 o
 -22   4  10        5.49      -21.07     21.07 o
 -20   4  10      253.89      197.57     33.26 o
 -18   4  10     3313.20     3237.04     84.87 o
 -16   4  10      549.39      572.62     32.89 o
 -14   4  10      467.16      470.72     35.55 o
 -12   4  10     3342.77     3235.96     72.42 o
 -10   4  10     1116.36     1035.14     46.68 o
  -8   4  10     2418.66     2447.33     57.55 o
  -6   4  10      346.35      373.99     27.54 o
  -4   4  10     2655.76     2517.78     65.65 o
  -2   4  10      232.79      192.85     23.03 o
   0   4  10      907.62      852.10     37.57 o
   2   4  10       50.18       18.13     24.08 o
   4   4  10       71.98        5.47     24.19 o
   6   4  10        9.05       23.17     24.17 o
   8   4  10      139.62      169.19     35.29 o
  10   4  10      520.15      596.28     46.68 o
  12   4  10     1025.32     1149.65     66.47 o
  14   4  10       16.28      -10.10     40.17 o
  16   4  10        4.77       42.70     44.42 o
  18   4  10        5.57      -59.88     59.88 o
 -29   5  10       20.69      -14.47     46.85 o
 -27   5  10      574.72      473.18     54.77 o
 -25   5  10     1230.59     1178.62     51.76 o
 -23   5  10        3.71      -25.57     25.92 o
 -21   5  10      799.31      810.95     41.73 o
 -19   5  10     1931.41     1923.78     58.50 o
 -17   5  10      875.88      973.59     45.34 o
 -15   5  10      131.91      112.08     22.61 o
 -13   5  10      370.23      323.39     24.80 o
 -11   5  10      809.49      757.70     41.75 o
  -9   5  10      179.16      225.00     32.29 o
  -7   5  10     5030.01     4736.90     95.74 o
  -5   5  10      144.52      143.13     35.13 o
  -3   5  10      847.12      800.99     43.29 o
  -1   5  10      221.03      222.30     31.66 o
   1   5  10       41.68       83.89     28.07 o
   3   5  10      114.50      149.96     30.53 o
   5   5  10       91.10       54.80     28.74 o
   7   5  10       21.71       23.05     27.18 o
   9   5  10        0.23       -7.14     37.34 o
  11   5  10     1087.86     1186.65     82.64 o
  13   5  10      166.54      152.54     59.72 o
  15   5  10        6.05      -18.41     41.80 o
 -28   6  10      340.08      398.48     55.35 o
 -26   6  10      437.97      383.01     52.16 o
 -24   6  10      109.65       72.39     36.90 o
 -22   6  10      348.84      333.75     35.31 o
 -20   6  10       91.77       83.37     27.71 o
 -18   6  10      333.30      316.15     35.14 o
 -16   6  10        0.58       -7.09     23.98 o
 -14   6  10     3725.81     3521.43     85.86 o
 -12   6  10        2.36      -27.61     27.61 o
 -10   6  10     2165.41     2124.68     75.67 o
  -8   6  10       15.74       -5.21     28.21 o
  -6   6  10     1509.31     1498.46     67.79 o
  -4   6  10       20.74       15.07     27.93 o
  -2   6  10      418.59      375.43     39.48 o
   0   6  10       20.01       78.77     29.81 o
   2   6  10       49.17        1.12     29.22 o
   4   6  10      349.58      315.34     38.84 o
   6   6  10      155.76      203.98     33.89 o
   8   6  10      977.34      998.69     62.77 o
  10   6  10       81.74       52.19     40.54 o
  12   6  10       14.45       21.37     40.68 o
  14   6  10       34.03       87.27     46.02 o
 -25   7  10      293.60      429.44     75.92 o
 -23   7  10     1292.10     1432.78     76.39 o
 -21   7  10     1176.01     1152.38     52.73 o
 -19   7  10      543.62      474.58     37.88 o
 -17   7  10      726.04      729.96     41.15 o
 -15   7  10      783.89      799.73     41.33 o
 -13   7  10     1196.22     1292.00     58.27 o
 -11   7  10      876.29      879.17     49.51 o
  -9   7  10     1697.73     1769.96     65.19 o
  -7   7  10      395.82      401.10     37.77 o
  -5   7  10      134.57      172.21     36.36 o
  -3   7  10       60.99       43.27     29.66 o
  -1   7  10      657.96      649.26     42.25 o
   1   7  10        0.53      -29.29     29.29 o
   3   7  10     1500.59     1607.23     61.53 o
   5   7  10      111.33      117.79     33.22 o
   7   7  10      104.17      108.96     40.25 o
   9   7  10       51.86      -14.85     40.24 o
  11   7  10        1.12      -10.99     44.56 o
 -22   8  10     3336.23     3578.05    112.48 o
 -20   8  10        2.28       -0.72     34.93 o
 -18   8  10     2447.02     2518.71     71.74 o
 -16   8  10      111.73       82.16     28.85 o
 -14   8  10     1240.71     1269.43     53.41 o
 -12   8  10        5.97       19.18     27.36 o
 -10   8  10      109.05       56.52     32.38 o
  -8   8  10      364.14      394.52     39.91 o
  -6   8  10      345.64      345.79     39.22 o
  -4   8  10     1569.41     1723.81     76.80 o
  -2   8  10     1360.28     1502.60    102.84 o
   0   8  10      444.33      575.56     42.87 o
   2   8  10      641.53      667.50     46.03 o
   4   8  10        2.63      -31.08     31.08 o
   6   8  10      172.29      158.60     43.84 o
   8   8  10        3.50       12.01     41.16 o
 -17   9  10     1271.48     1465.62     66.07 o
 -15   9  10      109.05      128.43     38.27 o
 -13   9  10      249.16      203.21     33.17 o
 -11   9  10       82.81       64.76     29.27 o
  -9   9  10      725.78      835.02     50.61 o
  -7   9  10        0.83      -31.39     31.39 o
  -5   9  10     1737.15     1800.19     68.58 o
  -3   9  10        0.54       47.00     38.06 o
  -1   9  10     1264.97     1369.05     63.22 o
   1   9  10        8.54      -32.31     32.31 o
   3   9  10      191.13      153.18     37.97 o
 -33   1  11       89.82      112.94     64.58 o
 -31   1  11        4.18      -11.91     31.81 o
 -29   1  11       31.86      -16.41     24.18 o
 -27   1  11        8.76        4.15     22.38 o
 -25   1  11      579.46      575.42     33.53 o
 -23   1  11     1976.85     1859.65     56.78 o
 -21   1  11     3812.22     3785.07     69.47 o
 -19   1  11     4456.70     4105.41     71.19 o
 -17   1  11       15.01      -27.91     27.91 o
 -15   1  11     3392.83     3228.18     75.60 o
 -13   1  11     7244.90     6651.89    114.88 o
 -11   1  11      967.12      929.23     45.05 o
  -9   1  11       49.63       -9.70     24.46 o
  -7   1  11     1735.43     1614.60     55.12 o
  -5   1  11     3372.11     3111.97     90.32 o
  -3   1  11       35.00       30.78     31.53 o
  -1   1  11     1100.82      994.79     57.66 o
   1   1  11     4296.76     4245.66     90.51 o
   3   1  11       29.97       49.66     30.48 o
   5   1  11     2229.74     2306.09     80.68 o
   7   1  11       21.63       -8.15     27.17 o
   9   1  11       20.75      -13.00     23.86 o
  11   1  11       92.18      114.72     34.77 o
  13   1  11        0.87      -43.09     43.09 o
  15   1  11       34.78      -13.66     44.51 o
  17   1  11       64.88       64.92     61.87 o
  19   1  11      240.74      259.01     75.37 o
 -32   2  11      259.48      240.93     46.06 o
 -30   2  11      282.36      318.88     40.96 o
 -28   2  11      282.62      297.91     33.61 o
 -26   2  11     1973.68     1895.44     58.08 o
 -24   2  11      138.91      164.26     38.85 o
 -22   2  11     2686.61     2691.24     76.35 o
 -20   2  11     2383.90     2308.87     63.85 o
 -18   2  11     4189.21     4092.86     75.75 o
 -16   2  11     2707.47     2658.28     69.94 o
 -14   2  11      947.46      944.27     47.19 o
 -12   2  11      916.17      814.00     40.39 o
 -10   2  11     1399.64     1324.75     51.91 o
  -8   2  11      683.94      679.88     37.84 o
  -6   2  11     2170.04     2120.75     60.19 o
  -4   2  11        7.36       34.55     29.71 o
  -2   2  11     1983.30     1921.21     59.92 o
   0   2  11      275.40      250.45     32.84 o
   2   2  11     2317.81     2223.06     65.14 o
   4   2  11       60.56       63.27     27.31 o
   6   2  11     1145.22     1107.28     42.26 o
   8   2  11      732.99      796.83     47.94 o
  10   2  11      332.56      335.45     40.94 o
  12   2  11      140.33      117.12     38.30 o
  14   2  11      202.09      141.56     50.63 o
  16   2  11      108.45       86.57     52.05 o
  18   2  11        6.00      -51.36     51.36 o
 -33   3  11       51.26       95.59     63.41 o
 -31   3  11     2022.53     2337.45    120.82 o
 -29   3  11        0.49      -15.81     51.47 o
 -27   3  11     2438.48     2393.70     71.43 o
 -25   3  11      400.25      352.55     34.96 o
 -23   3  11     5199.01     5158.56     92.28 o
 -21   3  11      280.89      256.38     24.42 o
 -19   3  11     2217.89     2292.75     51.30 o
 -17   3  11     1238.59     1147.46     42.01 o
 -15   3  11     5080.56     5185.28     99.42 o
 -13   3  11     7187.41     6853.90    118.47 o
 -11   3  11     3922.45     3853.80     83.19 o
  -9   3  11        3.29      -26.68     26.68 o
  -7   3  11     9083.34     8893.10    141.02 o
  -5   3  11      570.28      701.12     58.15 o
  -3   3  11     3044.80     2874.64     70.36 o
  -1   3  11      777.45      644.57     33.89 o
   1   3  11      254.82      258.35     28.34 o
   3   3  11      151.56      131.84     26.54 o
   5   3  11      656.88      676.66     36.01 o
   7   3  11      987.17      900.08     49.79 o
   9   3  11      750.12      786.10     50.51 o
  11   3  11     1246.37     1324.24     62.51 o
  13   3  11        4.28      -35.41     35.41 o
  15   3  11       19.22      -39.78     48.23 o
  17   3  11       15.20      -57.76     57.76 o
 -30   4  11     1089.90     1222.68    159.20 o
 -28   4  11     4089.52     4184.60    150.26 o
 -26   4  11      688.31      708.39     54.09 o
 -24   4  11     1117.20     1000.40     59.10 o
 -22   4  11      956.76     1078.20     48.08 o
 -20   4  11      751.10      696.75     37.99 o
 -18   4  11     4519.65     4483.56     88.72 o
 -16   4  11     1342.36     1230.15     52.45 o
 -14   4  11     4872.67     4832.49    109.90 o
 -12   4  11     1514.06     1402.01     68.10 o
 -10   4  11    17296.63    17738.90    245.84 o
  -8   4  11       48.69       -8.56     35.45 o
  -6   4  11     7560.12     7505.54    128.56 o
  -4   4  11     1162.36     1237.21     46.56 o
  -2   4  11     3263.93     3171.04     67.67 o
   0   4  11     1332.01     1401.11     48.55 o
   2   4  11     1821.69     1744.76     53.63 o
   4   4  11       39.05       50.97     25.42 o
   6   4  11      246.61      253.58     37.86 o
   8   4  11     1134.86     1148.29     57.71 o
  10   4  11       26.37        2.00     37.91 o
  12   4  11       62.92       58.10     42.16 o
  14   4  11      889.78      955.31     66.95 o
  16   4  11       83.90      156.16     73.53 o
 -29   5  11        6.93       21.42     44.82 o
 -27   5  11     2101.30     2224.54     93.13 o
 -25   5  11       86.52      177.20     39.69 o
 -23   5  11     5275.64     5328.27    115.19 o
 -21   5  11      809.68      863.45     44.08 o
 -19   5  11     3390.87     3119.77     73.64 o
 -17   5  11      900.88     1126.29     55.69 o
 -15   5  11     3808.16     3909.68     91.90 o
 -13   5  11      525.31      666.62     43.25 o
 -11   5  11     4396.94     4387.20    111.12 o
  -9   5  11     1918.79     1949.42     63.99 o
  -7   5  11     3956.95     4047.25     90.02 o
  -5   5  11     3527.37     3305.44     92.66 o
  -3   5  11     4259.44     4345.05     93.51 o
  -1   5  11      599.15      612.20     40.85 o
   1   5  11     2177.56     2095.63     65.39 o
   3   5  11      274.82      247.72     34.22 o
   5   5  11       43.91      -14.00     28.16 o
   7   5  11      353.49      288.27     45.80 o
   9   5  11      130.71      135.57     43.09 o
  11   5  11      510.79      484.45     53.75 o
  13   5  11      160.07      159.09     48.51 o
 -28   6  11       10.34       35.76     49.68 o
 -26   6  11     1730.28     1738.18     83.94 o
 -24   6  11        0.91       -2.26     34.54 o
 -22   6  11     2495.98     2566.08     72.28 o
 -20   6  11      457.02      501.64     38.55 o
 -18   6  11     4045.59     3996.84     86.01 o
 -16   6  11      933.00      887.24     56.04 o
 -14   6  11     3800.34     3861.17     92.33 o
 -12   6  11       50.90       34.43     31.25 o
 -10   6  11     1014.99     1050.72     54.63 o
  -8   6  11      442.15      469.00     40.37 o
  -6   6  11     1895.43     1931.34     65.08 o
  -4   6  11       71.20       79.46     31.19 o
  -2   6  11     3222.58     3382.29     83.17 o
   0   6  11     1218.19     1230.04     55.07 o
   2   6  11     1284.25     1270.03     56.09 o
   4   6  11       15.34        8.73     30.84 o
   6   6  11      773.43      736.89     56.88 o
   8   6  11      534.95      668.00     55.62 o
  10   6  11      277.21      322.40     51.82 o
  12   6  11       31.77      -40.50     40.50 o
 -25   7  11     1647.74     1775.54     86.99 o
 -23   7  11      533.83      680.81     51.15 o
 -21   7  11     1227.58     1352.09     65.07 o
 -19   7  11     2052.72     2100.44     66.58 o
 -17   7  11      850.15      889.11     46.16 o
 -15   7  11     2811.48     2891.22     73.46 o
 -13   7  11      637.61      521.10     43.52 o
 -11   7  11       76.49       90.54     32.53 o
  -9   7  11      295.66      281.70     38.49 o
  -7   7  11      522.47      475.39     41.28 o
  -5   7  11      108.28       85.17     39.04 o
  -3   7  11       40.45       51.97     37.78 o
  -1   7  11      481.55      501.63     41.76 o
   1   7  11     1886.36     2044.04     69.34 o
   3   7  11     1174.59     1194.40     57.98 o
   5   7  11      705.14      788.54     61.11 o
   7   7  11      194.28      194.75     45.44 o
   9   7  11       40.59       82.14     42.83 o
 -20   8  11      182.42      174.65     40.59 o
 -18   8  11     1028.57     1182.28     66.86 o
 -16   8  11        4.93       32.40     34.91 o
 -14   8  11       76.62      118.76     31.21 o
 -12   8  11       50.74       44.02     42.88 o
 -10   8  11      633.53      703.13     47.39 o
  -8   8  11      520.56      440.53     43.71 o
  -6   8  11      904.82      865.02     58.37 o
  -4   8  11      404.49      341.96     61.86 o
  -2   8  11      622.03      693.91     47.39 o
   0   8  11        4.66      -30.98     30.98 o
   2   8  11       10.43       39.63     51.58 o
   4   8  11       12.84      -32.06     32.06 o
 -13   9  11      574.11      705.71     50.72 o
 -11   9  11        0.38       18.29     34.22 o
  -9   9  11      522.76      555.98     46.95 o
  -7   9  11      344.43      430.21     43.92 o
  -5   9  11      259.26      261.18     39.73 o
  -3   9  11       78.69       70.39     42.26 o
  -1   9  11       49.90      108.83     71.33 o
 -32   0  12     2840.53     3506.71    212.51 o
 -30   0  12      544.42      499.02    108.43 o
 -28   0  12     1142.86     1257.83     65.85 o
 -26   0  12       66.11       74.60     37.18 o
 -24   0  12      548.42      604.45     45.19 o
 -22   0  12      561.58      544.69     53.77 o
 -20   0  12    10112.89     9643.87    179.35 o
 -18   0  12     3868.70     3875.89    126.33 o
 -16   0  12    18286.34    17561.03    493.03 o
 -14   0  12      828.67      858.30     66.29 o
 -12   0  12    11797.99    10948.64    237.09 o
 -10   0  12     3994.19     3793.33    120.37 o
  -8   0  12       92.81       54.71     40.17 o
  -6   0  12     3020.32     2528.63    113.24 o
  -4   0  12    10590.58    10161.90    226.16 o
  -2   0  12    15873.74    15138.63    443.39 o
   0   0  12     4198.73     4202.81    129.45 o
   2   0  12     1801.57     1842.76     90.64 o
   4   0  12     1211.96     1290.32     81.45 o
   6   0  12      313.94      440.72     60.57 o
   8   0  12      714.65      845.22     56.10 o
  10   0  12       28.19      -23.42     51.45 o
  12   0  12      524.10      454.42     99.27 o
  14   0  12      115.50       49.27     83.09 o
  16   0  12        1.99      -83.83     83.83 o
 -33   1  12      596.44      786.78     68.28 o
 -31   1  12      431.13      522.14     48.36 o
 -29   1  12     1188.43     1190.77     51.54 o
 -27   1  12      796.97      901.42     40.71 o
 -25   1  12     1614.40     1779.11     51.42 o
 -23   1  12     2506.58     2646.29     59.12 o
 -21   1  12      412.26      338.20     27.40 o
 -19   1  12     5960.16     5764.54    111.08 o
 -17   1  12     3334.41     3265.22     80.09 o
 -15   1  12     7742.75     7411.57    127.82 o
 -13   1  12     3202.28     3072.47     77.93 o
 -11   1  12     4899.20     5036.19     99.71 o
  -9   1  12     2021.26     1816.50     81.30 o
  -7   1  12    10009.76     9662.79    153.39 o
  -5   1  12       74.10       34.54     30.11 o
  -3   1  12      205.45      157.05     35.22 o
  -1   1  12      187.50      166.01     32.76 o
   1   1  12     3408.41     3494.91     96.04 o
   3   1  12       25.29       50.22     32.79 o
   5   1  12     2776.42     3064.88     73.73 o
   7   1  12      510.91      538.66     50.40 o
   9   1  12      849.78      931.21     44.66 o
  11   1  12        2.09      -26.97     33.38 o
  13   1  12      235.56      289.70     54.18 o
  15   1  12       25.38       16.09     62.37 o
 -32   2  12     1105.18     1082.47     67.59 o
 -30   2  12       47.08       46.83     36.70 o
 -28   2  12     2776.11     2846.01     73.46 o
 -26   2  12      126.15      128.58     27.75 o
 -24   2  12     5381.54     5296.53     87.97 o
 -22   2  12       44.92       53.34     21.60 o
 -20   2  12     2604.75     2468.87     54.84 o
 -18   2  12        6.66      -27.11     27.11 o
 -16   2  12      302.32      303.34     33.66 o
 -14   2  12      893.77      821.32     44.02 o
 -12   2  12     7271.46     7101.71    124.32 o
 -10   2  12     4460.98     4416.32     91.89 o
  -8   2  12     6312.41     5961.78    109.36 o
  -6   2  12     3300.38     3312.43     78.80 o
  -4   2  12     2388.96     2217.04     74.57 o
  -2   2  12      193.63      218.32     32.43 o
   0   2  12     2461.37     2574.71     72.30 o
   2   2  12       45.35       34.71     30.69 o
   4   2  12      544.76      584.56     32.61 o
   6   2  12      709.80      649.57     46.07 o
   8   2  12      139.30      199.92     38.80 o
  10   2  12      135.56       69.89     47.56 o
  12   2  12       93.28       72.45     39.48 o
  14   2  12       21.66      -33.79     48.73 o
  16   2  12       18.80      -32.75     65.25 o
 -31   3  12     1456.10     1683.68    108.15 o
 -29   3  12      258.51      248.48     61.35 o
 -27   3  12      830.05      954.45     50.48 o
 -25   3  12      749.70      781.79     49.40 o
 -23   3  12      384.73      383.79     34.19 o
 -21   3  12      651.89      677.51     35.31 o
 -19   3  12     2523.53     2636.05     61.95 o
 -17   3  12      455.17      450.02     37.36 o
 -15   3  12     3349.04     3354.46     78.93 o
 -13   3  12      183.20      181.29     30.83 o
 -11   3  12      797.55      692.83     39.47 o
  -9   3  12     1059.67      993.48     48.72 o
  -7   3  12     3063.24     3113.39     79.49 o
  -5   3  12       36.44       44.73     34.03 o
  -3   3  12     4941.31     5220.33    101.94 o
  -1   3  12       69.23      101.71     31.78 o
   1   3  12     1167.32     1193.59     46.61 o
   3   3  12      378.04      339.84     32.55 o
   5   3  12      155.10      137.27     35.76 o
   7   3  12      238.90      239.94     39.59 o
   9   3  12      128.59       87.57     37.32 o
  11   3  12      102.15       70.15     37.95 o
  13   3  12      342.16      350.86     51.99 o
  15   3  12       33.02       -2.96     63.43 o
 -30   4  12      129.79      260.95     63.17 o
 -28   4  12      460.76      618.51     72.46 o
 -26   4  12      392.94      349.74     61.35 o
 -24   4  12      172.68      189.06     40.03 o
 -22   4  12      812.70      606.45     55.59 o
 -20   4  12      189.27      313.32     31.31 o
 -18   4  12      786.50      813.80     46.21 o
 -16   4  12      262.97      315.01     49.36 o
 -14   4  12      723.17      748.42     58.23 o
 -12   4  12      218.50      231.58     36.76 o
 -10   4  12       21.06      -20.28     31.47 o
  -8   4  12        0.84      -28.29     28.29 o
  -6   4  12      240.11      295.65     38.97 o
  -4   4  12      107.96       74.50     31.47 o
  -2   4  12     1105.41     1165.64     49.30 o
   0   4  12      829.02      794.80     39.64 o
   2   4  12       90.73      105.03     28.25 o
   4   4  12      156.93      109.35     34.61 o
   6   4  12       38.52       16.20     43.15 o
   8   4  12       21.63       -5.93     39.70 o
  10   4  12        3.28        5.09     39.43 o
  12   4  12       39.79       73.34     43.68 o
  14   4  12        0.06      -22.35     52.76 o
 -29   5  12      405.42      522.27     60.36 o
 -27   5  12       17.64        0.64     37.01 o
 -25   5  12     1018.30     1037.53     60.11 o
 -23   5  12      418.35      460.85     39.76 o
 -21   5  12     1849.40     1807.53     85.02 o
 -19   5  12      412.48      349.43     35.10 o
 -17   5  12      562.06      481.44     42.63 o
 -15   5  12      356.93      333.52     39.20 o
 -13   5  12      202.10      219.85     34.98 o
 -11   5  12      495.90      604.14     46.38 o
  -9   5  12       38.69       14.03     28.87 o
  -7   5  12       14.28      -10.91     28.88 o
  -5   5  12      261.96      293.52     46.07 o
  -3   5  12      675.33      652.85     42.67 o
  -1   5  12      430.58      420.76     38.97 o
   1   5  12        0.89       67.44     30.78 o
   3   5  12      166.78       89.89     32.27 o
   5   5  12      846.26      870.47     62.95 o
   7   5  12        3.50      -38.17     38.17 o
   9   5  12      208.71      183.03     46.70 o
  11   5  12       28.73       34.02     43.55 o
 -26   6  12      250.66      289.52     51.78 o
 -24   6  12     1332.13     1526.88     70.64 o
 -22   6  12     2087.30     2040.09    120.14 o
 -20   6  12      369.47      419.52     38.57 o
 -18   6  12     1488.89     1418.87     57.81 o
 -16   6  12      109.10       36.92     33.76 o
 -14   6  12      160.27      131.62     46.38 o
 -12   6  12      109.32      148.42     34.56 o
 -10   6  12      149.87      155.31     34.72 o
  -8   6  12       16.40       34.08     31.42 o
  -6   6  12       55.46       33.89     31.46 o
  -4   6  12     1711.83     1496.29     73.30 o
  -2   6  12        7.22      -29.84     29.84 o
   0   6  12      116.98      128.88     33.74 o
   2   6  12      354.37      412.30     46.96 o
   4   6  12       45.28       43.61     40.33 o
   6   6  12       91.22        3.62     41.44 o
   8   6  12        4.52      -25.48     56.04 o
  10   6  12        0.12      -41.96     41.96 o
 -23   7  12      389.16      444.74     47.50 o
 -21   7  12      473.21      440.56     46.20 o
 -19   7  12       59.86      129.77     37.86 o
 -17   7  12     1036.65     1144.78     61.54 o
 -15   7  12       10.11       67.83     36.11 o
 -13   7  12     1023.66     1060.14     57.10 o
 -11   7  12      439.73      410.66     55.40 o
  -9   7  12     1650.53     1535.95     65.78 o
  -7   7  12     1072.58     1142.96     58.07 o
  -5   7  12        2.73      -30.58     30.58 o
  -3   7  12      331.46      284.26     44.59 o
  -1   7  12      584.46      592.97     47.97 o
   1   7  12      323.14      251.20     38.12 o
   3   7  12        0.55      -28.48     31.78 o
   5   7  12      401.40      481.07     54.88 o
   7   7  12        0.46      -23.86     41.60 o
 -18   8  12      145.34      191.59     41.64 o
 -16   8  12     1668.46     1697.18     71.62 o
 -14   8  12      101.85       88.69     52.24 o
 -12   8  12     2391.88     2425.03     81.02 o
 -10   8  12      244.62      246.50     48.34 o
  -8   8  12      525.90      561.75     46.54 o
  -6   8  12      340.80      407.51     53.60 o
  -4   8  12      449.24      463.31     51.54 o
  -2   8  12       74.28       40.25     39.95 o
   0   8  12        6.38       -2.61     33.78 o
   2   8  12      181.91      220.64     46.08 o
 -31   1  13      209.38      252.75     41.06 o
 -29   1  13        0.80      -16.05     35.66 o
 -27   1  13     1271.85     1399.17     53.73 o
 -25   1  13      216.16      302.71     29.58 o
 -23   1  13       29.64       -4.71     21.46 o
 -21   1  13        1.28      -17.76     19.90 o
 -19   1  13      140.04       67.46     30.33 o
 -17   1  13       72.09       27.91     30.39 o
 -15   1  13        0.59      -30.41     30.41 o
 -13   1  13     3861.62     3761.65     87.40 o
 -11   1  13       34.45      -10.50     30.23 o
  -9   1  13     2252.08     2287.44     69.82 o
  -7   1  13        3.86      -27.05     28.88 o
  -5   1  13        1.64      -28.54     28.54 o
  -3   1  13       26.45      -44.41     52.58 o
  -1   1  13        6.09      -30.08     30.08 o
   1   1  13        8.10      -36.79     36.79 o
   3   1  13      216.51      160.61     37.61 o
   5   1  13      275.16      335.64     36.13 o
   7   1  13       11.70      -21.17     34.28 o
   9   1  13       56.43       80.77     36.33 o
  11   1  13       17.77      -31.21     46.84 o
  13   1  13       11.60      -39.99     59.62 o
 -32   2  13       21.29      -53.80     53.80 o
 -30   2  13     1357.25     1503.23     76.24 o
 -28   2  13       36.48       46.21     42.84 o
 -26   2  13      830.12      859.47     43.57 o
 -24   2  13      415.16      318.14     29.98 o
 -22   2  13     1162.05     1177.18     43.75 o
 -20   2  13      197.94      226.58     28.90 o
 -18   2  13      917.70      816.21     45.94 o
 -16   2  13     2389.49     2385.90     70.76 o
 -14   2  13      474.12      442.36     38.88 o
 -12   2  13     2216.45     2162.65     67.88 o
 -10   2  13     1857.11     1797.17     63.42 o
  -8   2  13      706.65      660.76     41.24 o
  -6   2  13     3433.94     3701.75     86.45 o
  -4   2  13       31.94        5.39     43.91 o
  -2   2  13      340.65      329.88     38.26 o
   0   2  13       37.23       14.42     32.16 o
   2   2  13       64.73       61.40     33.56 o
   4   2  13      488.50      374.57     41.23 o
   6   2  13        5.80       17.81     34.15 o
   8   2  13      353.19      363.87     53.28 o
  10   2  13       29.34       16.19     38.58 o
  12   2  13      148.93      109.88     60.76 o
  14   2  13        2.46       12.98     61.12 o
 -31   3  13      484.36      590.92    104.78 o
 -29   3  13     1327.12     1470.41     99.29 o
 -27   3  13       41.69       46.59     83.46 o
 -25   3  13     1792.31     1808.10     63.66 o
 -23   3  13       49.95       -1.89     26.47 o
 -21   3  13     1531.60     1593.21     58.34 o
 -19   3  13     1024.65      838.19     50.95 o
 -17   3  13     3791.85     4053.56     91.99 o
 -15   3  13      165.92      121.68     32.69 o
 -13   3  13     3554.57     3663.15     85.68 o
 -11   3  13        9.15      -13.44     28.82 o
  -9   3  13     1169.21     1204.62     54.76 o
  -7   3  13        4.97      -14.34     34.30 o
  -5   3  13     2271.35     2274.07     80.75 o
  -3   3  13        7.09      -39.24     39.24 o
  -1   3  13     2956.00     2983.74     81.67 o
   1   3  13      341.38      365.11     33.36 o
   3   3  13       16.83       52.86     28.29 o
   5   3  13       23.44       21.64     35.09 o
   7   3  13      273.03      274.14     42.20 o
   9   3  13       11.80       -8.34     37.47 o
  11   3  13      146.75      165.80     55.03 o
  13   3  13       56.91       21.63     64.37 o
 -30   4  13      711.68      813.60    144.12 o
 -28   4  13      472.89      650.19     74.35 o
 -26   4  13     2563.12     2877.87    129.42 o
 -24   4  13     1711.86     2021.62    104.97 o
 -22   4  13     2995.58     2823.98     92.56 o
 -20   4  13     2788.21     2848.88     92.29 o
 -18   4  13     2339.40     2185.19     73.41 o
 -16   4  13       82.48      100.34     46.27 o
 -14   4  13     2237.13     2221.74    155.15 o
 -12   4  13       40.41       12.56     44.40 o
 -10   4  13      654.59      638.96     59.21 o
  -8   4  13     1334.33     1309.14     56.95 o
  -6   4  13       28.02      -29.94     29.94 o
  -4   4  13     2223.96     2092.49     66.95 o
  -2   4  13       14.07       34.68     27.83 o
   0   4  13      852.51      898.66     48.89 o
   2   4  13     2222.92     2341.11     71.62 o
   4   4  13      922.65     1051.22     66.75 o
   6   4  13      755.16      749.78     58.01 o
   8   4  13        3.03      -20.73     42.05 o
  10   4  13       63.25      -25.48     42.06 o
 -27   5  13        1.46       49.44     39.16 o
 -25   5  13     3265.99     3731.73    118.46 o
 -23   5  13      265.63      251.46     49.54 o
 -21   5  13     2601.07     2738.88     98.93 o
 -19   5  13      272.15      335.46     56.68 o
 -17   5  13     2008.14     2123.69     75.36 o
 -15   5  13       10.21      -10.95     32.71 o
 -13   5  13     2478.70     2677.15     80.15 o
 -11   5  13        1.68       23.76     31.70 o
  -9   5  13     1757.30     1729.41     85.03 o
  -7   5  13      332.92      204.34     36.19 o
  -5   5  13      468.26      538.11     48.43 o
  -3   5  13      155.62      119.29     33.40 o
  -1   5  13     1280.64     1419.05     60.18 o
   1   5  13       80.81      106.55     34.20 o
   3   5  13     1214.29     1376.82     74.11 o
   5   5  13       11.14       20.60     40.47 o
   7   5  13      299.34      358.60     65.29 o
   9   5  13        2.58       39.09     42.93 o
 -24   6  13       48.37       84.52     38.78 o
 -22   6  13      570.22      601.09     51.31 o
 -20   6  13     1055.30     1180.65     63.56 o
 -18   6  13      743.21      825.81     53.99 o
 -16   6  13     2489.17     2679.24    111.44 o
 -14   6  13      256.22      225.87     40.13 o
 -12   6  13     2727.23     2779.49     82.90 o
 -10   6  13      322.88      373.97     43.83 o
  -8   6  13      535.55      532.71     44.82 o
  -6   6  13     1392.98     1369.79     61.21 o
  -4   6  13      199.86      304.49     44.12 o
  -2   6  13      314.59      355.02     40.53 o
   0   6  13      305.80      258.20     56.04 o
   2   6  13       13.67      -29.07     31.61 o
   4   6  13      248.43      186.80     69.67 o
   6   6  13        0.52       72.27     44.05 o
 -21   7  13       28.30       44.22     35.47 o
 -19   7  13      924.93     1038.13     59.75 o
 -17   7  13      748.40      890.75     55.31 o
 -15   7  13      461.71      458.10     49.25 o
 -13   7  13     2111.08     2380.02     79.88 o
 -11   7  13       96.91       82.09     56.46 o
  -9   7  13     3115.70     3483.97     94.66 o
  -7   7  13       11.65       28.58     36.27 o
  -5   7  13     1184.82     1130.91     59.32 o
  -3   7  13      189.07      107.34     44.20 o
  -1   7  13       11.19       42.93     33.66 o
   1   7  13      128.45       98.30     36.25 o
   3   7  13       66.26        3.05     42.44 o
 -14   8  13       15.42       51.75     38.62 o
 -12   8  13     1196.57     1521.53    105.81 o
 -10   8  13       37.76       49.86     38.25 o
  -8   8  13      124.93      139.67     43.29 o
  -6   8  13        2.26        7.88     36.76 o
  -4   8  13        3.47      -34.05     34.05 o
 -32   0  14      296.22      404.42    101.47 o
 -30   0  14     2002.72     2444.21    269.12 o
 -28   0  14      462.69      411.88     49.45 o
 -26   0  14     2344.91     2568.40     92.22 o
 -24   0  14      700.89      765.02     53.43 o
 -22   0  14     1886.48     1904.67     75.31 o
 -20   0  14     2091.65     1888.86    194.12 o
 -18   0  14     1278.92     1483.14     86.05 o
 -16   0  14       90.71       48.88     45.49 o
 -14   0  14     4212.22     3930.64    131.77 o
 -12   0  14      855.53      627.00     64.69 o
 -10   0  14     6597.92     6334.51    320.96 o
  -8   0  14      446.51      419.81     71.33 o
  -6   0  14     3928.27     4394.95    140.38 o
  -4   0  14       74.72       14.27     45.09 o
  -2   0  14     1641.61     1754.03     93.98 o
   0   0  14      577.38      591.93     93.38 o
   2   0  14       21.76       21.39     48.84 o
   4   0  14      361.47      313.25     60.83 o
   6   0  14      208.55      216.96     43.70 o
   8   0  14       54.31      -24.56     46.79 o
  10   0  14      205.39      193.39     97.06 o
  12   0  14       75.10      -68.38     87.50 o
 -31   1  14     1146.91     1409.24     83.55 o
 -29   1  14      364.81      445.90     44.70 o
 -27   1  14     3113.67     3127.30     71.92 o
 -25   1  14      185.37      262.67     29.46 o
 -23   1  14     2115.14     2293.58     58.88 o
 -21   1  14      138.88      220.18     29.54 o
 -19   1  14     1266.84     1314.32     59.38 o
 -17   1  14     1434.06     1366.24     58.73 o
 -15   1  14      926.02      922.02     49.21 o
 -13   1  14     1475.88     1475.75     62.46 o
 -11   1  14     1310.73     1336.31     59.96 o
  -9   1  14     2371.37     2370.93     74.42 o
  -7   1  14     3237.50     3274.99     92.52 o
  -5   1  14      540.74      657.62     45.53 o
  -3   1  14     1406.45     1440.99     63.30 o
  -1   1  14      343.38      361.45     48.39 o
   1   1  14      139.66      113.66     43.00 o
   3   1  14      826.75      834.09     49.95 o
   5   1  14       40.82       12.22     35.79 o
   7   1  14       21.40        7.67     35.91 o
   9   1  14       39.40        7.09     37.31 o
  11   1  14       76.73       -4.30     61.53 o
 -30   2  14      174.45      152.65     60.57 o
 -28   2  14      107.29      137.15     39.77 o
 -26   2  14      656.72      815.64     55.65 o
 -24   2  14      262.52      223.02     33.70 o
 -22   2  14     3428.00     3584.47     71.58 o
 -20   2  14      165.83      226.74     40.65 o
 -18   2  14     1487.94     1621.81     62.66 o
 -16   2  14        0.19      -30.33     30.33 o
 -14   2  14     3778.78     4031.88     94.28 o
 -12   2  14      357.53      375.48     40.35 o
 -10   2  14     2226.54     2331.80    104.68 o
  -8   2  14      197.62      177.96     34.58 o
  -6   2  14      118.07       75.16     33.28 o
  -4   2  14       56.97       58.99     32.12 o
  -2   2  14      558.82      508.51     60.81 o
   0   2  14       22.75      -32.19     32.19 o
   2   2  14      722.97      802.09     50.57 o
   4   2  14      190.61      231.77     40.53 o
   6   2  14      721.76      862.47     54.02 o
   8   2  14       63.22       45.97     38.85 o
  10   2  14       88.12      136.77     42.46 o
 -29   3  14      260.99      373.21     64.47 o
 -27   3  14        2.37      105.06     53.55 o
 -25   3  14     1329.82     1481.82     95.15 o
 -23   3  14        7.54       18.99     28.16 o
 -21   3  14     1325.94     1344.76     66.10 o
 -19   3  14     1388.48     1405.42     90.45 o
 -17   3  14     1102.73     1174.68     83.97 o
 -15   3  14     1336.51     1368.76     71.04 o
 -13   3  14       11.25      -37.19     37.19 o
 -11   3  14      300.92      326.20     44.03 o
  -9   3  14       21.54       -2.44     36.34 o
  -7   3  14      233.46      197.76     41.94 o
  -5   3  14      197.43      174.05     42.14 o
  -3   3  14        0.71      -34.77     34.77 o
  -1   3  14      884.26      908.16     51.26 o
   1   3  14       23.12       36.31     29.34 o
   3   3  14      846.08      847.24     53.14 o
   5   3  14      389.74      423.25     46.44 o
   7   3  14       96.86      144.47     46.97 o
   9   3  14       93.19      154.75     47.71 o
 -28   4  14      400.57      411.02     65.51 o
 -26   4  14      379.65      378.31     62.65 o
 -24   4  14      277.31      269.85     76.47 o
 -22   4  14       79.67       71.06     49.65 o
 -20   4  14       56.22       13.68     53.31 o
 -18   4  14      582.34      583.24     64.17 o
 -16   4  14      266.21      288.21     61.03 o
 -14   4  14      529.21      438.23     58.75 o
 -12   4  14      413.17      414.79     66.91 o
 -10   4  14      141.23      177.68     51.09 o
  -8   4  14       54.43       53.17     37.27 o
  -6   4  14      219.53      154.29     42.10 o
  -4   4  14      197.98      126.64     38.51 o
  -2   4  14      158.95       81.33     34.62 o
   0   4  14      116.49       32.93     33.75 o
   2   4  14        2.71       16.24     40.63 o
   4   4  14        0.82       50.25     42.01 o
   6   4  14       69.84      142.89     47.18 o
   8   4  14      111.04       81.71     46.26 o
 -25   5  14       43.45        7.37     44.85 o
 -23   5  14       66.18      104.77     44.85 o
 -21   5  14      253.36      238.46     57.71 o
 -19   5  14     1267.28     1305.93     74.01 o
 -17   5  14        6.92      -27.04     65.17 o
 -15   5  14      865.15      858.21     53.25 o
 -13   5  14      717.72      730.35     50.94 o
 -11   5  14       91.26       52.32     34.48 o
  -9   5  14     1399.02     1293.66     61.10 o
  -7   5  14       44.56      -23.65     32.13 o
  -5   5  14       47.82       24.47     32.67 o
  -3   5  14       11.89       -1.97     33.03 o
  -1   5  14       38.22      -30.69     30.69 o
   1   5  14        3.50      -14.37     40.39 o
   3   5  14       13.21       45.71     64.45 o
   5   5  14       68.65       -6.66     43.88 o
   7   5  14        7.38      -32.52     45.54 o
 -22   6  14      364.26      384.07     46.37 o
 -20   6  14      412.86      396.71     48.20 o
 -18   6  14      152.06      147.89     39.87 o
 -16   6  14     1611.93     1576.94     73.13 o
 -14   6  14       32.42       31.20     36.38 o
 -12   6  14      813.33      860.46     54.27 o
 -10   6  14        0.93      -34.30     34.30 o
  -8   6  14      249.76      179.37     38.58 o
  -6   6  14        1.89       25.01     33.59 o
  -4   6  14        1.67       45.95     37.96 o
  -2   6  14       13.82       15.08     38.17 o
   0   6  14       37.48       26.38     33.60 o
   2   6  14      218.79      240.69     70.25 o
   4   6  14       55.12       59.33     45.10 o
 -19   7  14      466.48      431.89     67.66 o
 -17   7  14       36.71       -1.51     37.19 o
 -15   7  14      430.29      482.47     49.10 o
 -13   7  14        9.75      -18.49     35.70 o
 -11   7  14      297.85      346.85     44.55 o
  -9   7  14       42.03       93.07     46.06 o
  -7   7  14      172.68      119.22     38.72 o
  -5   7  14       87.35      111.91     39.58 o
  -3   7  14      335.32      420.82     50.79 o
  -1   7  14        5.97      -31.56     34.00 o
 -29   1  15       21.77       78.22     45.63 o
 -27   1  15      284.57      427.09     43.51 o
 -25   1  15      379.09      356.03     34.18 o
 -23   1  15      964.86     1085.41     44.97 o
 -21   1  15      409.25      363.64     42.41 o
 -19   1  15       92.45      140.89     35.82 o
 -17   1  15      454.09      460.14     41.97 o
 -15   1  15      520.86      463.10     41.04 o
 -13   1  15      190.51      125.04     35.32 o
 -11   1  15        4.76      -32.00     32.00 o
  -9   1  15      477.01      444.10     43.50 o
  -7   1  15      230.13      215.48     39.73 o
  -5   1  15      133.46      140.61     38.19 o
  -3   1  15      503.42      467.49     43.84 o
  -1   1  15      295.92      339.40     60.81 o
   1   1  15      276.34      292.06     62.52 o
   3   1  15      450.51      512.28     47.37 o
   5   1  15        2.00      -34.46     34.46 o
   7   1  15       11.55      -19.44     40.29 o
   9   1  15       68.60       20.17     74.27 o
 -28   2  15     1101.99     1201.29     68.80 o
 -26   2  15       73.12      109.73     38.69 o
 -24   2  15     1228.80     1260.54     67.24 o
 -22   2  15      188.22      121.10     39.10 o
 -20   2  15      979.69     1044.67     86.09 o
 -18   2  15       99.48       98.42     35.06 o
 -16   2  15      260.99      306.47     38.98 o
 -14   2  15        2.62      -18.67     32.04 o
 -12   2  15      160.15      138.71     36.21 o
 -10   2  15      117.98      100.35     42.28 o
  -8   2  15      281.30      271.32     53.38 o
  -6   2  15      297.65      263.69     46.93 o
  -4   2  15      558.75      598.79     54.82 o
  -2   2  15      112.23        4.34     50.12 o
   0   2  15      281.83      225.55     47.28 o
   2   2  15        0.15      -19.56     34.47 o
   4   2  15       58.89       69.49     39.05 o
   6   2  15       29.95       -9.81     44.26 o
   8   2  15       40.47       78.87     42.39 o
 -27   3  15       41.48       91.55     93.75 o
 -25   3  15      742.08      802.91     74.85 o
 -23   3  15      544.13      558.76     66.28 o
 -21   3  15      649.05      654.38     59.44 o
 -19   3  15      712.20      814.35     72.52 o
 -17   3  15      337.86      331.36     60.31 o
 -15   3  15     1775.13     1689.94     97.19 o
 -13   3  15       17.52       -7.39     40.72 o
 -11   3  15      631.99      712.43     79.01 o
  -9   3  15     1005.71     1044.21     62.44 o
  -7   3  15      956.72     1051.04     83.47 o
  -5   3  15      368.41      312.62     68.31 o
  -3   3  15       98.01       25.41     40.44 o
  -1   3  15        0.09      -29.99     29.99 o
   1   3  15        9.85      -34.19     34.19 o
   3   3  15        6.77      -31.80     39.98 o
   5   3  15      182.62      137.67     59.58 o
   7   3  15        0.10       29.51     47.99 o
 -26   4  15       17.85       17.90     63.60 o
 -24   4  15      200.23      236.70     57.17 o
 -22   4  15       33.73       71.57     51.17 o
 -20   4  15      845.31      775.00     91.91 o
 -18   4  15      396.24      386.09     62.91 o
 -16   4  15     2287.37     2483.05    112.80 o
 -14   4  15       53.54       72.96     55.23 o
 -12   4  15     4292.46     4577.19    148.95 o
 -10   4  15      274.09      255.03     81.25 o
  -8   4  15      586.14      691.09     57.06 o
  -6   4  15       17.00      -31.23     48.07 o
  -4   4  15      247.88      166.87     53.28 o
  -2   4  15        1.28      -33.38     33.38 o
   0   4  15      113.72      101.90     42.81 o
   2   4  15      333.99      212.74     72.74 o
   4   4  15       10.01       -3.49     43.14 o
   6   4  15      409.11      520.16    129.02 o
 -23   5  15     1097.51     1258.77     90.16 o
 -21   5  15       51.23        9.78     50.36 o
 -19   5  15     1327.00     1431.54     79.75 o
 -17   5  15      163.66      143.59     41.81 o
 -15   5  15      973.19     1116.63     59.90 o
 -13   5  15      518.39      493.04     48.10 o
 -11   5  15      675.59      747.00     52.24 o
  -9   5  15      331.27      383.64     43.21 o
  -7   5  15      624.06      666.27     49.44 o
  -5   5  15       28.25       -6.76     33.43 o
  -3   5  15      249.06      292.86     45.17 o
  -1   5  15        0.09      -11.46     33.87 o
   1   5  15      298.68      320.47     51.32 o
   3   5  15        9.31      -14.20     55.06 o
 -20   6  15     1274.78     1497.05    105.28 o
 -18   6  15       21.28       -2.79     39.20 o
 -16   6  15      273.52      265.71     49.67 o
 -14   6  15      142.02      103.93     38.71 o
 -12   6  15       15.21        3.73     36.13 o
 -10   6  15      242.19      196.34     45.85 o
  -8   6  15      536.19      547.50     48.98 o
  -6   6  15      520.43      542.49     48.71 o
  -4   6  15      617.03      719.03     53.10 o
  -2   6  15      382.51      445.23     60.75 o
 -28   0  16      808.32     1069.99     86.04 o
 -26   0  16       89.87      120.81     57.44 o
 -24   0  16      985.45      969.39     62.55 o
 -22   0  16     1593.67     1877.20    107.62 o
 -20   0  16     2275.31     2608.71    120.61 o
 -18   0  16     1543.07     1762.00    102.64 o
 -16   0  16      552.31      639.41    108.83 o
 -14   0  16      332.14      260.95     58.09 o
 -12   0  16        7.25      -12.55     56.99 o
 -10   0  16        7.89       42.07     49.60 o
  -8   0  16      230.99       50.69     53.81 o
  -6   0  16     1033.81      972.84     80.33 o
  -4   0  16     2936.55     2974.53    128.67 o
  -2   0  16       49.61       21.56     64.34 o
   0   0  16     1170.99     1434.60    145.59 o
   2   0  16       35.76       65.44     85.30 o
   4   0  16      294.36      332.80     63.64 o
   6   0  16       77.66       88.97     92.65 o
 -27   1  16       11.52       19.46     54.07 o
 -25   1  16     1363.31     1615.44     69.26 o
 -23   1  16       75.85      103.19     32.09 o
 -21   1  16     1308.05     1568.40     81.83 o
 -19   1  16        2.30      -13.15     40.12 o
 -17   1  16     1917.85     2086.29     76.28 o
 -15   1  16        4.31      -13.74     34.68 o
 -13   1  16      903.62      962.67     53.48 o
 -11   1  16        1.01      -32.68     32.68 o
  -9   1  16      846.47      843.30     51.83 o
  -7   1  16      863.84      814.70     51.79 o
  -5   1  16       26.74       22.20     43.67 o
  -3   1  16        5.69        1.90     42.88 o
  -1   1  16      491.18      614.41     60.39 o
   1   1  16       29.47       80.69     59.03 o
   3   1  16      269.37      378.19     53.97 o
   5   1  16        0.24       38.38     45.29 o
 -26   2  16      232.40      193.90     44.59 o
 -24   2  16      373.48      431.11     48.16 o
 -22   2  16       42.57      -23.83     34.71 o
 -20   2  16      460.75      548.23    107.36 o
 -18   2  16       40.25      -15.32     40.63 o
 -16   2  16      192.53      255.56     57.64 o
 -14   2  16      177.65      191.22     47.23 o
 -12   2  16     1859.57     2083.25     88.82 o
 -10   2  16       70.11      -32.17     44.41 o
  -8   2  16     1634.27     1802.97     84.80 o
  -6   2  16      173.43      211.70     48.80 o
  -4   2  16      219.06      224.39     47.46 o
  -2   2  16      256.14      205.90     51.33 o
   0   2  16       17.63       19.09     40.58 o
   2   2  16       11.08      -14.88     37.13 o
   4   2  16       20.39       -2.82     51.51 o
 -25   3  16      200.68      252.73    159.20 o
 -23   3  16       66.00       54.20     52.24 o
 -21   3  16      139.88      120.47     56.15 o
 -19   3  16      155.62      174.85     56.13 o
 -17   3  16      256.33      191.41     58.41 o
 -15   3  16     1240.11     1407.96    140.44 o
 -13   3  16      238.41      240.94     60.44 o
 -11   3  16      626.22      739.04     73.05 o
  -9   3  16      655.32      650.38     72.98 o
  -7   3  16        1.99        0.63     52.62 o
  -5   3  16      613.99      663.91     58.67 o
  -3   3  16        0.17       13.02     41.83 o
  -1   3  16        3.30       -1.99     85.30 o
   1   3  16        7.26        3.90     41.14 o
   3   3  16       65.51       36.64     45.06 o
 -24   4  16      205.17      198.06     59.79 o
 -22   4  16       28.94       46.21     52.21 o
 -20   4  16      247.63      245.53     60.96 o
 -18   4  16       71.89       75.30     52.76 o
 -16   4  16      357.98      294.82     61.57 o
 -14   4  16        3.42       -9.39     53.31 o
 -12   4  16       50.33       15.90     52.14 o
 -10   4  16        0.66       -8.47     44.29 o
  -8   4  16        4.18       -4.63     41.68 o
  -6   4  16       21.40        6.91     34.04 o
  -4   4  16      149.22      156.64     39.94 o
  -2   4  16        0.35      -14.27     37.78 o
   0   4  16      103.67       15.00     50.60 o
   2   4  16        0.44      -19.63     42.86 o
 -21   5  16      171.55      108.01     47.92 o
 -19   5  16       20.17        1.87     42.87 o
 -17   5  16       33.80       78.44     39.44 o
 -15   5  16      139.71      136.35     57.21 o
 -13   5  16       42.06      -13.18     38.42 o
 -11   5  16      131.75      163.62     39.96 o
  -9   5  16      161.41      172.57     40.52 o
  -7   5  16      207.13      231.32     41.44 o
  -5   5  16       56.56       64.36     36.73 o
  -3   5  16      115.77      118.80     38.46 o
  -1   5  16        6.75       -9.53     51.20 o
 -14   6  16       84.12      138.40     41.07 o
 -12   6  16      170.58      196.16     52.22 o
 -10   6  16       59.96       30.18     38.00 o
  -8   6  16       31.63       -1.79     35.49 o
 -25   1  17      125.22      232.63     93.02 o
 -23   1  17       31.38        8.76     48.20 o
 -21   1  17       64.38        6.30     42.69 o
 -19   1  17       75.60       87.91     46.66 o
 -17   1  17        0.20       -9.10     44.37 o
 -15   1  17      396.31      504.49     81.27 o
 -13   1  17       74.69       67.52     46.75 o
 -11   1  17      351.97      308.01     49.73 o
  -9   1  17       16.77      -46.85     46.85 o
  -7   1  17       20.60        2.70     47.78 o
  -5   1  17       93.46      116.59     47.55 o
  -3   1  17       67.13       12.51     48.67 o
  -1   1  17        1.48      -47.37     47.37 o
   1   1  17       14.66      -42.60     42.60 o
 -24   2  17       36.25      -33.94     50.25 o
 -22   2  17      330.13      384.13     66.17 o
 -20   2  17        1.74      -11.03     53.28 o
 -18   2  17     1138.45     1194.43    149.27 o
 -16   2  17        7.23      -53.43     53.43 o
 -14   2  17      616.79      769.84     77.31 o
 -12   2  17      362.76      369.31     54.33 o
 -10   2  17       12.32       41.11     43.64 o
  -8   2  17      130.89      133.80     48.75 o
  -6   2  17        4.90      -42.90     42.90 o
  -4   2  17       43.51       35.56     48.67 o
  -2   2  17       57.40       77.08     41.76 o
   0   2  17        6.93      -11.34     40.01 o
 -23   3  17       84.45       87.47    155.52 o
 -21   3  17       17.58      -44.60     76.47 o
 -19   3  17      670.57      656.61     72.01 o
 -17   3  17       48.96       80.39     54.01 o
 -15   3  17      411.75      373.63     66.77 o
 -13   3  17       59.35       -8.45     53.18 o
 -11   3  17       30.73       11.33     56.61 o
  -9   3  17      176.00      200.83     83.09 o
  -7   3  17      187.52      300.70     65.93 o
  -5   3  17       81.48       84.16     48.02 o
  -3   3  17      341.00      279.20     53.47 o
  -1   3  17      182.77      150.83     51.98 o
 -20   4  17      129.80      207.97     62.05 o
 -18   4  17        4.01      -42.34     49.64 o
 -16   4  17        6.90      -10.62     83.83 o
 -14   4  17       92.19       95.21     59.15 o
 -12   4  17       32.18       50.91     55.90 o
 -10   4  17      522.98      601.94     59.19 o
  -8   4  17       23.63       48.62     37.93 o
  -6   4  17      588.75      542.68     50.29 o
  -4   4  17       14.18      -35.60     39.14 o
 -13   5  17      154.64      142.60     40.90 o
 -11   5  17       59.77       48.35     38.70 o
  -9   5  17      370.41      509.57    107.36 o
 -22   0  18       28.13       19.75     54.41 o
 -20   0  18      274.84      381.12    158.46 o
 -18   0  18       70.85      146.03    101.47 o
 -16   0  18      486.88      517.57     84.19 o
 -14   0  18      488.13      535.90     77.21 o
 -12   0  18      551.17      439.72    105.15 o
 -10   0  18      711.52      826.49    119.12 o
  -8   0  18      467.47      659.58    113.24 o
  -6   0  18       20.83      -58.83     80.15 o
  -4   0  18        7.91       68.38     87.50 o
 -21   1  18        6.50      -27.97     53.95 o
 -19   1  18      495.11      482.04     58.11 o
 -17   1  18       32.74       -8.69     47.20 o
 -15   1  18      679.33      746.98     77.45 o
 -13   1  18       60.96       25.28     47.90 o
 -11   1  18      234.78      369.07     56.43 o
  -9   1  18      117.63      127.95     61.00 o
  -7   1  18      100.67       87.35     53.35 o
  -5   1  18        4.66      -46.06     46.06 o
  -3   1  18      196.67      133.81     65.88 o
 -20   2  18      157.23      205.59     94.12 o
 -18   2  18      100.18       90.46     68.02 o
 -16   2  18      333.81      411.10     85.66 o
 -14   2  18       15.65       62.79    106.99 o
 -12   2  18       69.55      134.04     64.34 o
 -10   2  18       26.79       12.59     61.77 o
  -8   2  18        0.32      -61.40     61.40 o
  -6   2  18       71.76       71.73     61.48 o
  -4   2  18       26.00       12.58     60.81 o
 -17   3  18       14.89       26.55     96.33 o
 -15   3  18        0.82       12.08     56.13 o
 -13   3  18        2.58      -25.26     57.69 o
 -11   3  18       18.85        1.61     83.09 o
  -9   3  18       28.98      -34.06     67.28 o
  -7   3  18       94.69      112.30     57.84 o
 
